# Supplementary material for: Genomic and Transcriptomic Survey Provides New Insight into the Organization and Transposition Activity of Highly Expressed LTR Retrotransposons of Sunflower (Helianthus annuus L.)
Source: Int J Mol Sci. 2020 Dec 7;21(23):9331. doi: 10.3390/ijms21239331 (PMC7730604; doi:10.3390/ijms21239331)
Supplement: Supplementary file 1 [file ijms-21-09331-s001.zip]

Archive with 3 entries (2 files):
- Supplementary file/
- Supplementary file/S1 Appendix.txt
- Supplementary file/S1 Table.xlsx
