# Supplementary material for: Genomic and Transcriptomic Survey Provides New Insight into the Organization and Transposition Activity of Highly Expressed LTR Retrotransposons of Sunflower (Helianthus annuus L.)
Source: Int J Mol Sci. 2020 Dec 7;21(23):9331. doi: 10.3390/ijms21239331 (PMC7730604; doi:10.3390/ijms21239331)
Supplement: Supplementary file 1 [file ijms-21-09331-s001.zip › Supplementary file/S1 Appendix.txt]

>Ha9_00010733-RA_singlecopy
TTGCAGTTATCGGAGATTGCATTAGTAGATGGAACGATCAAAGAGGCTGATGCGTGTCAT
CCTTCTTCTTTGAATTCACTCATAGATTCATTGAAGTCAATTACATTAAGAAGTGAGAAT
ATAGATTTGCAAGACCATATTGAGTGTATCATTCAGGGGAACAGTTGCTCAAAAGAAAAA
GAACCTGTTGATCGTCTTCTTATGACATTGGCTTCTGAGTGGACACAACATGATATTATG
AACTCATGGACAAACGGAAGGAGTTCTCATGATTTTAATAAACTGGTCCCACTGTTGCAG
CACTGGGCAGTTGTTCACTTGGGATGCATACACCGCCTTGTTTCATATTGCACGGGATTG
TTTGAGAATCTGGATAAGTGTGATGAGAAGATAGACGGCATCAATTTGCGAAAAAGATTG
TCATTCTGTACAAGAATTTTCAAATTACTCGCAAGTGTTAGTAAAGACGCCCCGTATGTT
GAATACGATGCCAAATTGTTGGGATCTTTCGCATCGTTTGCGAATGGGCTGCCTAGTTTG
TTCAGAAGTGGATATGAATTTGCCACAAGCAATGTTTCCGTTGAATTCAATATCGAAAGT
CTTGTGGTGTCTATGCTGGAGGCGTTTCTTCACCTAGTACATACAATTTTCTGCAACAGC
AATGTGTTTCAGAACATCTTGGTATGTGTAATAGTGTCGGTATTTGAAAATCTGGATGTT
GATGTGTGGAGATACGACAAGTCTGTTACAAACATAAAGCTTCCAGTGGCTTACTTCCCT
CGAATCGTCCTTTACATTCTGAAGTTAGTTGAAGATATAAAGAAACAACAGTATCAGGCT
CTTGAATTGAAGGGCTTACACACAGGAAATAGTGGCAGTTCTGCTATTGATGTTCAGGCT
GATTTGTTCTCATGTGGTGTTGGTTCTAGAAAGATCTCTTTGGTGAAGAAATACACAGTT
GAAGAGTTGTTAAAAGTGGTATTTCCAAAATCAAAGCAATGGGTGGACAATTTAATGCAC
CTTGCTTTCTTCCTACACTCAGAGGGGGTCAAGATGTTACCGAAACTCGATCGATCATAT
TCCAGCTGTACAAAGGCTTCTTCCACGCTGGAACCTGAAAGCACCGTTTGCCACGAGGAT
GAAGCACTGTTTGGTGATCTTTTCTCCGAGGGTGGGCGCTCTGTAGGATCGACAGATGGA
TTTGATCAATCGGTTATCGCTATTAGTTCTGTTAGCAATCTAAATATGCCGCTTCAAGCT
GCCACGGAAGTGTTTATCTTTATGAAGACTAGCGTTTTTTCTTCTGAATGGAATTCTTCA
ACATATGAAGATGCATGCAAAAAGCTGACTTCAAATCATATCGATATCATGCTTTCTGTT
CTCAGCTGTCAAGGGTGTTATGCTGGAGACAGGCCTTCGGATGCTGGTGATAGAAAATTT
GTGCATACTCACGAGGTTTGCTATGAGGTTTTACACAACTTGATCTCATTCCACGCATTA
CCCGATTCCCTTGAAGAGTACCTCGTTTGCAAAATATTGACCGTAGAGAACGGTTCTTTT
GTATACAACCATCAGACGCTGGCTTTATTAGCTCATACGCTTATATGCCGGGTTGGTTTA
TCTGGCAATCAATTGAGAACAATAGTCCAGAAAGTGTTTGTGGAATTTGTTTTCGAGAAG
GTGAAATCAGTATGCGGACGCTGCCCTAGTCTCAAAGAACTTATTGACGATCTTCCTTCC
GTCTTTCATATCGAGATTCTTCTGATGTCGTTTCATTTATCATCTGAAGAAGAAAAAGCG
GTACAAGCGAACTTCATATTTTCCTCAATTAAAACAGTTGAGCTTCTCTCTAATGGCTTT
AGCAGCACCCAGCTATCATGTTGGGCGATGCTAGTATCACGGTTGATTTTGATTCTTCGA
CACATGATATTTTATCCCAATGTTTGTCCTCCAACGTTACTTTCAGAGTTGAAATTAAAG
TTAAGGGAAGCTCCACTTGCTAGGTCAGTTCCCAATGCAAGCAACCATACGTTTTGGGCA
TCAACTTTTGTGGAGAACGTGATGCGGGTTTTTACCATAGAAGGGGAAGTCAGCAGTTAC
TTTTTAAATCAACTGATTGATGTCACATCCTTTACGGCTTCAGCATGTAAGGAAGATGTG
GCGGTTGAATGCTTAGGTCTGAATTGGGCTGAAGTATGTTCTTCCTTCTCTTGGATTTTA
GGGTTTTGGAGAGGCAAAGAAGCATCTACAATGGAGGACTTAGTTCTTGAACGATACGTT
TTTATGCTTTGTTGGGATATCCCTCCTATGCACGCCACCTTGGATTTGATTCCTTCCGAT
CTTCAGACTCTCGATATGAATAGCACTGAACACTTTCTGTACTTTAGTCATTCAATCCTG
GGCAGTTGTGGGGTTGCTACAGGTGCTAATTTTTCGAATTTAGTGTTTTCCGTGCTCGAA
CAGTTGCAATCAATGAGAATTTACGTGGAAACTGAACAACTTGGCTGGGACTTTATGAGG
AGTGGATCGTTGTTGTCTCTGGTACTGTCCCTATTTGGAGCTGGAACTCAGAGGTATAGC
GTGAATAACGAAATTGATTCGTTCGGTGCGGTCTTACTGGAGCACACATCCAGAGACGCT
GAGTTTCTTTCACTTGCTGAAAAGCTGGTCGTCAGTTCACTTAATGCAGATACCGTTGCA
GTGGTCTTACGGTCGTTGTCCATAATATTATCGACCTACAGAAACGTTTACCAAAAAACC
TTACTTTCTACTTTTGGCGATGGCCAGAGCTTTGATGACAAGTTTTCACCTCTATTGCTT
CTAAAACACACCGGATTTGATAAGTCTCTGCAGGATGTGCTTTTTGAGAAATGCTCTATC
AGCCCTGGTCAACTGGAGTCTATTTGTGAACTTTTGTCAAAGTTGGGTACTGCTGTTGAT
AAGATGGCACCGGGAATCTGGAATAAGGTCTTTTTGGAACTTATAGTGCACGGTTTCCCA
TGTAGTAATCAAGTTTCCAGTGGGTTTCTCCTATCTTGCATTCTTAGCGTTAAAGGGATA
CTTTATGTTCTGGATGGACTTCTCAAGGTGATAAAGGCAAAGGAAATTACCTCCGTTGAG
GCTGAAGTACGTTATGAGATTCTTGAGTCGGTATTGTCGATTAAAGCTGATGCGGTATTT
AGCAGTCTTCATGGTCACTGCGATGCAATTTATGGAAGCCTGAGTGATGATTTAGAAGGT
TTTGATTACAGAAGTTTCTTTAAGATGAAGAACATGTATGATATCTTGAGGGATATTAAT
GTTAAGGAAGTTGTTGACGTTGCTGTTAACGAATGTGTGGTGTCCAAGACTATTGAAATC
ATAGACAACATCATGAAGGATTCTTTAAAGTCATCTGTATTGAAATATTTCATGTCTGAC
GGAGATGTTTCTAAACAAATGGGAGGCCCGTATAGTTCTCCGCATGGGGATCTTTTGGTC
CTCATTGATGCATTGGACAATTGCAACTCTGAATCGGCAAATGTGAAGGTTCTTAATTTC
TTTGTTGATCTTCTATCTGGAGATGTAAGTCCCAATTTCAAACCGAAATTGCAGAAGAAG
TTCCTTCACATGGATGTGCTTCGTCTCTCCAAATGGCTGGAAAAGAGACTATTAGGGTCC
ACAAGTGAACCTTCAGGCGATGCCATTTGTGTAAACGGAAGTTCGTCATCATCATCCCTA
AGAGAGTCAACCATGAAATTCATTGCATCACTAATATCTCCTCCTGAAGCACAATCTGAG
GAACTGCATTATCACATTTACGAAGCTTTGTTGGTTTCACTTGATAATGCCTTTATGCTG
TATGATGTCAATACAGCAAAATCCTATTTGAATTTTGTTGTTCAACTTTCAAGCGGAGAG
GCCTCAGTGAAACCCCTTTTAGAACGGACAGTGATGCTGATAAAAAAACTGGCTTCCGAT
GAGCGTTTGCTTCAAGGTTTAAAATTTCTCCTTGGTTTTCTTGGATCATTGGTAAGTGAT
TTTGGGTCTAATAAGAACAACACTGCTGCAATGTTAGTTGAGAAGTCTTCACGTAGGAGT
GGTTCTGGGATAGGACCCTTGGCCTCAAGGTCCTTGGGTTCAAGGAAACATCCTGATGCT
TTGGTTCTTTCTTCTAATCAAGAAGGTGGGTCCGCATCTCTTGATTGTGATGCAACTTCA
GCTGATGAAGATGAGGATGATGGAACATCAGATGGCGAAGTGGGTAGTATTGATAAGGAA
GACTTTGATGATAGTAACAGTGAAAAAGCCCTCGCTTCTAAAGTTTGTACGTTTACGTCC
AGTGGGAGTAATTTTATGGAACAGCACTGGTATTTCTGTTATACATGTGATCTGACCGTT
TCAAAAGGTTGTTGTTCTGTTTGTGCAAAAGTCTGTCATCGAGGACATCGTGTTGTCTAC
TCTCGATCAAGTCGGTTTTTTTGCGACTGTGGAGCAGGGGGTGTACGGGGCAGCAGTTGC
CAGTGCCTGAAGCCTAGGAAATTCACTGGAGGTAACAGTAGCAGCAACAGCAACAGTACG
CCTACTCGTAATCCTGGCAATCTTCATTCGTTTCTACCGTTCACAGATGATGGGGATCAG
ATGCCTGAAAGTGAGTCAGATGTTGATGAAGATGGTTCATTGGACATGGATAACTCTTTA
AGATTATCCTTTCCAAGGGAAATACAAGAGGCAATACCGTCATTGATAAAAGAACTTGAT
GTTGAAGATCGGGTGCTTGAACTTTGCTCTTCGTTGTTGCCATCTATAACTAGCCAAAGA
GACTCCAACCTCTCCAAAGACAAGAATATCTCAATTGGTGAAGACAAACTGTTGAGTTTC
AGTGCAGATCTTCTACAGTTAAAGAAGGCATACAAAAGCGGTTCCTTGGATCTAAAGATA
AAAGCAGATTATCCAAACGCAAAGGAACTTAAGTCCCATTTAGCTAGTGGTTCCCTTGTC
AAATCATTGCTTAGTGTCAGCACTCGAGGCCGACTTGCTGTTGGAGAGGGTGATAAAGTG
GCTATATTCGATGTTGGACAGCTGATTGGACAGGCCACTATTGCACCTGTTACTGCTGAC
AAGGCTAATGTGAAGCCTCTGTCAAAGAATGTCGTTCGTTTCGAGATTGTACATCTTGCT
TTTAACCCATTGGTTGAGAATTACCTTGCCGTGGCAGGCTATGAAGATTGCCAGGTTCTT
ACCGTAAGTCATCGTGGAGAGGTAACAGATCGTTTGGCAATTGAACTTGCCTTGCAGGGT
GCTTACATAAAACGTTTAGAATGGATTCCTGGTTCACAAGTTCAGCTTATGGTGGTCACC
AACAAATTTGTGAAGATATACGATCTTTCTCAGGACAACATAAGTCCCATGCACTATATC
ACCTTGCCGGATGACACAATTGTCGACGCAACACTGGCTGTGGTTTCCCAGGCGAAAGTG
TTCCTTCTAGTTCTTTCTGAAAACGGTAGCATATTCCGGCTAGAATTGTCAAATGATGGA
AAAGCTGGTGCAAAAACGTTAAAAGATATTGTGGAAACCCCAGGCAGGGAAACACATGCA
AAGGGTTCTTCGTTATACTTCTCATCAACTTACAAGCTGCTATTTGCTTCATATCAAGAT
GGAACAACGTTAGTAGGCAGGCTTAATCATGGTGCGTTATCTCTATCTGAGATGTCTGCT
GTTTATGAGGATGAACAAGATGGTAAGCGTCGTCCAGCTGGATTGCATCGTTTTAAAGAG
TTGCTTGCTGGCAGTGGGTTATTTGTTTGCTTCTCAAGTGTGAAATCCAATGCTGCGTTG
ACTGTTTCAATTGGAGAGCATGAAATTCTTGCACAAAATATGCGGAATGGAGTGTATTCT
ACCTCGCTTTTGGTGGGTATAACGGCATATAAGCCTTTATCCAAAGATAAAATTCACTGT
CTTGTTTTGCATGATGATGGTAGTCTTCAGATATATACACATGTTCCTGTGGGGGTTGAA
GCTGGTGCAAATGTGATTCCCGAAAAAGTTAAAAAGTTAGGGTCTGAGATACTCAACAGC
AAAGCTTATGCTAGTTTAAAGCCAGAGTTCCCACTTGATTTTTTTGAAAAAACAGTATGC
ATTACGGCTGATGTGAAGTTAAGTGGTGATGCCATCAGGAACGGGGATTCTGAAGGTGCA
AAGCAGAGCTTAGCATCAGAAGATGGATTTCTTGAGAGTCCTACACCTGCAGGGTTTAAG
ATTACTGTTTCTAATTCAAATCCCGACATAGTGATGGTTGGATTTCGTGTCCATGTGGGT
AATACATCAGCAAATCATATACCGTCCGATATAACCATTTTCCAGAGAGTTATAAAACTA
GACGAGGGCATGAGGTCTTGGTATGACATCCCATTTACAGTTGCAGAATCACTTCTAGCT
GATGAAGAAATCACAATATCCATAGGACCAACTTTTAATAGATCAACTTTGCCAAGAATA
GACACCTTAGAAGTCTATGGTCGAGCAAAGGATGAATTTGGTTGGAAGGAAAAGATGGAT
GCCGTATTGGACATGGAGGCGCGTGTGCTTGGTAGCAGTTCATGGGTTGCGGGATCTGGG
AAAAAAGGCCGTACTGGTCAAGCAGCGCCTATTGAGGAGCAGGTTGTTGCAGATGGACTC
AACCTTCTGTCAAGGTTATATTCATTGTGGAAGCCAGAGGGTAACTCGAACGTGGAGGAA
GTTAATGCACAGCTCAGCAAGTTGAAGTGCAAGCAGTTGTTGGAAACGATATTCGAAAGC
GACCGGGAACCTTTGTTGCAGGCTGCTGCATTTCGTGTTCTTCAGGCTGTGTTTCCTAAA
AAAGAAATATATTATCAAGTTAAGGATACCATGAGGCTTCTAGGGGTGGTAAAATCAACT
TCTACTCTGTTATCGAGGCTGGGAATTGGTGGAAGTACATCAGGGTGGATCATTGAAGAG
TTTACAGCCCAGATGCATGCTGTTTCTAAGATTGCACTTCATCGGCGTTCTAACTTGGCT
ACCTTCCTTGAAACACATGGTTCAGAGGTGGTTGATGGGCTTATGCAGGTTTTATGGGGA
ATTTTGGACATAGAGCAGCCTGAAACACAGACCATGAACAACATTGTTATAGCATCTGTA
GATCTTATCTACTCTTATGCTGAGTGTTTGGTTTCACATGAAAAGGATGCAGGAGTTGAT
ACTGTCGCGCCAGCAGTTTCTCTTTTCAAAAAACTTCTGTTCTCTCAAAATGAGGCTGTC
CAGACTTCTAGCAGCTTGGCGATATCTTCAAGGTTACTTCAGGTCCCATTTCCAAAGCAA
ACTATGTTAGGTACAGATGACTCAGTGGAGAGTTCAACCTCTGCTCCTGCACGTGCTGAT
GTGGCAAGTTCAACAGGTGGAAATGCTCGGATTATGGTTGAGGAAGACTCCATCACTTCA
TCTGTTCAATACTGTTGTGATGGCTGTTCCACTGTCCCTATACTCAGGAGGAGATGGCAC
TGTACAGTCTGCCCTGATTTCGATTTATGTGAAGCCTGCTATGAAATGCTCGATGCTGAC
CGGCTTCCTCCGCCTCACTCGCGAGACCATCCTATGTCAGCAATTCCAATTGAAGTCGAA
ACATATGGTGGAGAGGGCAATGAAATGCAGTTCTCTACTGATGATTTAACTGATCCGATG
TTGCTGCCAGTTGCATCTGATGCTGGCATGCAGACTTCTACTGCAATTCATGTATTGGAA
ACCAATGAATCTGAAGAATTTCTAGCTTCAGTCACTGACCCTGTTACAATTTCCGCATCA
AAAAGGGCTATAAATTCTTTAATCCTTTCGGAGTTCCTTAAACAACTAGAAGGATGGATG
GACAATACTTCTGGTGTTCGGGCTATCCCGGTTATGCAGCTCTTCTACAGGCTATCTTCC
GCAGTAGGTGGACCTTTTGTTGATAGCTCAAGGCCTGAAAGTCTAGATCTGGAGAAACTG
ATAAAATGGTTCTTAGATGAAATTTCTATTAACAAACCTTTTGCAGCCAATACCCGTTCT
TCTTTCGGGGAAGTCACAATCTTGGTATTTATGTTCTTCATATTAATGCTGCGAAACTGG
CACCAGCCTGGTGGTGATGGTTCGATACCAAAACCAGGTGGATCAACGGATTCACACGAT
AAAAGCATTACCCAGATTCCGTCTTCTGCCCCAGTTACCTCTTCATCTTCAGTGGATGAC
CAAGAGAAGAATAGTTTTCATTCTCAACTGCTTCGAGCTTGCGGGGCCCTTCGGCAACAG
GATTTTATAAATTATCTTATGGATATTTTACAACAGCTAATGCATGTTTTTAAGTCCCCG
TCTGTTGGTTTTGATTCTTCACATGGTGCTAACTCTGGATCAGGATGTGGGGCCCTATTA
ACCGTCCGCAGAGAGATACCTGCAGGTAATTTTTCTCCATTCTTCTCTGACTCGTATGCT
AAATCGCATCGCTCGGATATGTTTGCGGACTACCATCGGTTATTGTTAGAGAACACTTTC
AGACTAGTTTACAGCTTGGTTCGCCCTGAAAAGCATGACAAGTCTGTGGAAAAAGAAAAG
TTCTTCAAAATTCCATCTGGGAAAGATCTGAAGCTTGATGGATATCAGGATGTTCTATGC
AGTTATATCAATAACGTCAATACGACTTTTGTAAGAAGGTATGCTAGGCGGCTTTTCTTA
CATCTGTGCGGTAGCAAAACACACTATTACAACGTTCGTGACTCGTGGCAGTTCTCAAGC
GAAGTTAAGAATCTGTATAAACACATAAACAAGTCAGGTGGATTTCAAAGTACTCTCTCA
TATGAGAGGAGTGTCAAGATAGTGAAATCTTTGTCTACTATGGCTGAAGTAGCTTCTTCG
CGTCCAAGAAACTGGCAGAAATATTGTTTGAGGCATGGTGATGTTTTGCGTTTTCTTGTT
AATGGTGTGTTCTACTTTCCAGAAGAATGCGTGTCTCAGGCTCTTAAACTTCTGAATTTG
TCTTTCTACAACGGAAAGGACATTAGCTTGTCGCTACAGAAAGCTGATGGAAGTGAAACT
GTTACTGGAACAAGTTCGAGCAAATCTGGGTCATCTGGGTCACAATCTGTTGATTTAAAG
AAGAAAAAGAAAGGAGATGATGGGACGGAAGCTGGTTTGGATAAATCATACATGGATATG
GAGCCAATGGTTGATATTTTTGCTGACAAAGGGTATGATGTGTTGAGGCAGTTTGTTGAT
TGCTTTTTACTTGAGTGGAACTCTAGTGCTGTCCGTGTGGAAGCCAAATGTGTACTGTAT
GGAGCGTGGCATCATGGAAAACAATCGTTTAAGGAAACGGTGTTGACAATTCTTTTGGAG
AAAATAAAATTCTTACCTATGTATGGTCAGAATATTATGGAGTATACAGAACTCGTCACT
TGTCTGTTAGGGAAGGTACCTGATAACAATACAAAGCAACAGAACAATGAAATTGTAGAC
CGATGCTTAACTTCTGATGTGATCAAGTGCATCTTTGATACCCTTCACCTACAAAACGAG
CTGTTGGCTAACCATCCCAACTCACGCATATACAATACCCTGAGTGGGTTGGTGGAGTTT
GACGGTTATTATCTGGAGAGTGAGCCTTGTGTTGCGTGTAGCTGCCCTGAGCTTCCTTAC
AGTAAAATGAAGTTGGAAAGTCTGAAATCAGAGACGAAGTTCACTGATAACCGCATAATA
GTGAAGTGCACAGGGAGCTACACCATTCAGAGTGTGACCATGAATGTTCATGATGCTCGC
AAGTCGAAGTCAGTGAAGGTATTGAACCTGTATTACAACAATAGACCTGTGGCTGACTTG
GCGGAGCTGAAAAACAATTGGGCCTTGTGGAAGCGTGCCAAAATATGCCATCTTGCTTTT
AATCAGACTGAATTGAAAGTGGATTTCCCTATTCCCATCACTGCATGTAACTTCATGATT
GAACTTGATTCTTTTTACGAGAATCTACAGGCACTATCTCTCGAACCTTTGCAATGCCCA
CGGTGCAGTCGTCCTGTTACTGATAGGCATGGAATCTGTGCTAACTGTCATGAGAATGCT
TATCAGTGTAGGCAATGCCGCAACATTAATTACGAAAATCTGGATTCTTTTCTATGTAAC
GAGTGTGGTTATAGCAAGTATGGACGTTTTGAATTCAATTTCATGGCAAAACCAAGCTTC
ACATTTGATAACATGGAGAATGATGATGATATGAAAAAGGGCCTGGCTGCTATAGAGTCT
GAATCTGAGAATGCTCATAGGAGATATCAGCAGCTTTTAGGCTTTAAAAAACCTCTTCTG
AAGATTGTATCAAGCATTGGTGAGAATGACATGGATTCTCAACAGAAGGATTCTGTTCAG
CAAATGATGGTATCTTTACCTGGTCCTTCATGTAAGATAAACCGTAAGATCGCACTTCTT
GGTGTTCTTTATGGTGAAAAATGCAAAGCGGCTTTTGACTCAGTCAGCAAAAGTGTTCAG
ACCCTTCAAGGGCTTCGACGGGTTTTGATGAATTACTTGCACCAAAAACATTCTGACGAG
TCGGTTGCATCATCCAGACTTGTTGTTTCCAGGTCACCAAACAGTTGTTACGGTTGTGCC
ACTGTGTTCGTGACACAGTGTCTCGAGATCCTACAGGTACTGTCAAGGCACACAGGCTCT
AAGAAGCAGCTTGTGTCAGCTGGAATACTCTCTGAGTTATTTGAGAATAACATTCATCAA
GGTCCCAAAACAGCTCGTGTTCAAGCCAGAGCAGCACTTTGCGCTTTTTCTGAAGGTGAC
AAGAATGCGGTGTCGGAGTTGAACGCTCTTATACAGAAGAAGGTAATGTATTGCCTCGAA
CATCATCGTTCTATGGATATCGCACTTGCGACACGCGAAGAGTTGCTTTTGCTTTCAGAG
GTGTGCTCTTTGGCTGATGAATTTTGGGAATCAAGATTGCGTGTCGTCTTCCAGTTATTA
TTCTCTTCAATTAAATTGGGCGCCAAACATCCATCTATATCCGAGCATGTTATTCTTCCT
TGCTTGAGGATTATATCGCAGGCATGCACTCCTCCAAAACCCGATTCATCAGACAAGGAA
CAGGGAGGAAAACCACCGCAAAAGGATGAAAACAACACAAATTCGTCTAGATCTGTTAGC
GGAAGCAAGTCTGTGCCAGAAGCATCAGAGAAGAACTGGGATGGTTCTCAAAAGCCTCAC
GATATTCAGTTGTTGAGCTACTCAGAGTGGGAAAAAGGTGCTTCGTATCTCGATTTCGTT
AGGCGGCATAAAGTTTCACAGGCAACTAGACACGGGCAGAGATCACGGCCTCAGCGATAT
GAATATCTTGCCTTAAAGTACGCGCTTCGATGGAAACGTCGTGCTTGTAGAACAGGTAAA
AGTGAAATAGCATCCTTTGAACTGGGTTCGTGGGTTACAGAACTGGTTCTGAGTGCTTGT
TCTCAATCTATAAGATCTGAGATGTGCATGTTGATCAGCCTGCTTTGTGCCCAAAGCTCA
TCAAGACGGTTTCGGCTACTAAATTTACTCATGTCTTTGTTGCCGGCAACTCTTTCTGCT
GGTGAAAATGCTGCTGAGTATTTCGAATTGCTCTTCAAGATGATAGAAACAGAAGATGCA
CGTCTTTTCTTGACTGTATGTGGATGTTTGACTACAATATGTAAGTTGATTACTCAAGAG
GTAAGTAATGTTGAATCTTTGGAGAGGAGCCTGCGTATTGACATCTCACAGGGATTTATT
CTTCACAAACTTATTGAGCTCTTAGGAAAATTTTTGGATGTCCCCAATATCCGATCCAGA
TTTATGAGAGAACAGCTGCTCTCTGAAGTACTTGAGGCCCTGATTGTTATTCGTGGATTG
ATAGTGCAAAAGACAAAATTGATAAGTGACTGCAGCCGACTTTTGAAGGATCTTCTGGAC
GGTCTTTTGCTGGAGAGCGATGAAAATAAAAAGCATTTCATTCAGGCATGCATTCGCGGT
CTACTGACTCATGGGGAGGACAAAAGAGGACGGTCTAATTTGTTCATTTTGGAGCAACTC
TGTAACCTGATCTGCCCATCAAAACCGGAAGCTGTGTATCATTTGATACTAAACAAGGCA
CACACGCAAGAGGAGTTTATCCGTGGTTCAATGACTAAAAACCCTTACTCCAGTGCTGAA
ATAGGTCCATTGATGCGTGATGTCAAAAACAAAATTTGTAACCAGTTGGATCTTTTGGGT
CTTATCGAGGATGATTACGGTATGGAATTGCTTGTAGCTGGAAATATAATCTCCCTTGAT
TTGAGCATCGCTCAGGTTTATGAGCAAGTTTGGAAAAAGTCAAGTAGCCAGTCTTCAAAC
ACGGTTGCTGCTGCCACATTGCTTTCTTCTGCTGCTGCCACATCAGCAAGAGATTCTCCC
CCTATGACTGTAACCTACAGGCTTCAGGGGTTGGACGGTGAAGCCACCGAGCCCATGATC
AAAGAACTGGATGAAGATAGAGAAGAGTCTCAAGATCCCGAGGTGGAGTTTGCTATAGCA
GGTGCTGTGCGCGAGTGTGGCGGGTTGGAAATTTTATTGGAAATTGTTCAGCGTTCACGA
GATGATTTGAAGTCAAACCAGGAGCAACTGGTAGCTGTTTTGAATCTTCTAATGCACTGC
TGCAAAATAAGGGAAAACAGGAGGGCCTTGTTGAGGCTTGGAGCTTTAAGTTTACTTCTA
GAAATCGCACGGCGTGCGTTTTCTGTTGACGCCATTGAGCCAGCTGAAGGCATTCTTTTA
ATCGTTGAGAGTTTGACAATGGAAGCTAACGAGAGCGATAATATCAACATCACACAGAAC
GCTCTTACAGTCTCCAATGAAGAAGCTGGGGCTGGTGAACAAGCCAAGAAAATAGTTCTC
ATGTTTTTGGAACGGCTGTCTCACCCACTAGGCCTTAAGAAATCAAGCAAACAGCAGAGA
AACACCGAGATGGTTGCTAGAATTTTGCCTTACTTGACTTACGGTGAGCCTGCTGCAATG
GAAACACTCGTTCAACACTTTGACCCATACCTAAAGAATTGGGTCGAGTTTGACCAGCTT
CAGAAACAATATCTCGAAAACCCAAAGGATGAGAGCCTCTCTTTGCAAGCTTTAAAACAG
AGGTTTGCAGTGGAGAACTTTGTTAGGGTTTCAGAGTCGATGAAGACAAGTTCTTGCGGT
GAAAGACTAAAAGACATCATATTGGAAACCGGGATTACCGAAGTTGCAGTTAGACATTTG
AAAGAAAGTTTCGTCTTTACCGGAGAGGCTGGATTTAAATCTAGCCCAGAATGGAATTCG
GGATTAAAGCTTGCGTCTGTTCCTCTCATATTGTCTATGCTTAGAGGACTCTCAATGGGA
CACTTGGCAACACAGAAATGCGTGGATGAAGGAGGGATATTACCTTTGCTCCATGCCTTA
GAAGGTGTGTCTGGTGAAAACGATATCGGAGCAAGAGCTGAAAACTTGTTAGATACCCTC
TCAGATAAAGAGGGAAAAGGTGACGGGTTTCTTGCTGAGAAGGTTCGCGCGTTGCGCCAT
GCCACACGCGACGAAATGAGACGCCGTGCTCTAGTGAGGAGAAAGGAGTTGCTTCAGGGA
CTTGGAATGCGTCAAGAATTAGGTACTGACGGTGGGAAGAGAATCGTGGTTGCACAGCCA
ATCCTTGAAGGTTTAGAAGAGATGGAAGAAGAGGAAGACGGGTTGGCTTGCATGGTATGC
CGTGAGGGATATCGACTTAGACCAGATACCTTGCTCGGTGTCTACACATTCAGTAAGCGG
GTAAATCTAGGTGTTGGAACTTCCGGAAGCACCCGTGGAGATTGCGTTTATACAACCGTT
AGCCATTTCAACATCATTCACTTCCAGTGCCACCAGGAAGCCAAGCGAGCAGATGCTGCA
CTTAGAAATCCAAAGAAGGAATGGGACGGGGCCGCCCTCAGAAACAACGAGACACTTTGC
AATAATCTTTATCCCATTAGAGGTCCCGCCGTTCCGTTACCTCAGTATACACGTTATGTT
GATCAGTACTGGGATTACCTTAATGCCCTTGGACGTGCCGATGGAAGTCGACTTCGCTTG
TTGACTTATGATATAGTTCTGATGCTTGCACGATTTGCCACTGGTGCATCGTTTAGCACC
GACAGTAGAGGCGGAGGAAAGGAAAGCAATGCAAAGTTTCTCCCGTTTATGATCCAGATG
GCTCGTTACTTTGTCGATCATGATTCTTCTCAACGAAATAATCTTGCAAAATCTGTTGGA
GCATATCTTGCTTCTTCCACTTCGACTCCAGCTTCTGTTTCCACGCCGGATTCTAAATCC
CCGACCTCTTCCTCTGCGGGAACAGAGGAAACAGTTCAGTTTATGATGGTGAGTTCCCTT
CTTTCAGAATCTTATGAGTCTTGGTTGCAACACCGCCGTGCTTTCCTGCAGCGTGGTATA
TACCATGCATACATGCAACGCACTCATGCCAGG
>Ha17_00008629-RA_singlecopy
ATGTCTGAAATTTCAAGGGATACGAATATATCAAGTGAGATGGATATGAAAATTGATTTC
TTCCAGTACTACATTCATGGTATAAGGGAATTGTTGTCTAGGGATGATTTCTCGCCATCT
TCGTTGACGGATTCGCGATTGGTTAAAATAGGAAGTGGGAAATTTCGGAACAGTGAAGTG
GAGAAAGAGGATACGGGATGTAACGAGAGAAACCGGCCGGTTGGATTTAGTCCTTTGTTT
TGTAATGCTGTAGGGAACGGGGTATCGGGTTACCGGAAAGATAGGTTGGTGACGTTGCTA
CGTCAAAGTGTTGTTGCGTTGAACGGTGAAGTTGATGAGGTGATGGATCCTGTACTTTCG
ATGCTTCGGTTGAGACGTCTTTTGGCACCTGAAAAGCATTGTGCAAGTGATGAGGATGCA
AATGACAAGATTGAGTTTGAGGAACGTGAACGCAAGAGGCTTAAGAGTAATGAACCTTTG
AATGCCAGTTCTGGAAATCTCACCGAGGAGGGTTCATTAAGTGAAAAGAAGGGAGTGGTT
GAGTTCGAACCAGATAAACGTAAATCGTTAAAAAGGTGTAACACAACGGGGTGTGGGAAG
TTTGCCCGAAAACGTAACTTTGATGAAACTAAGTCCTTGTGTGCGGATTGTTCAAAACAT
GGCATGAATGAGTCGCTTTTGGGATCAAGTTCAAAAAATGATAATGAGAATGGAGAGGTG
GATGACACTTTACAAGTCCTTCTGGAAAACAGAGGTCCTAAGCTTGTGGAAAAGTTGGAG
AATCATTCGGCTGAAATATCTGCTATGCTTGAACGAATGAAGGAGAAACTTGAAGAACTT
GTTGATATTGTTGTTTCTAGTTGCAGGGCAATGTCCCTTGTAGAAAAGCATCAACTAAGT
AAACTGGTTCAAAATCTGGATCCTTATAATCTGGACCGCATTGTGGAAATTATACAACAG
GGAAAGCCTCCTGAAAAACAATCTAGGGATGATATCATCGTCAATCTGCAAAACGAGGAC
AACTCAACACTCTGGCGAATATACTTTCATGTTAAAGCAGTTGAAAATGCTAGAAAGCTT
TTGTAG
>Ha4_00025644-RA_singlecopy
ATGAACAAACAGTTAGACTTAGAACAAGTATTGAGAAAATCATGGTACCGGTTACGATTA
TCGGTTCGTTCGCCATCTAGGGTTCCGACATGGGATGCTATTGTTTTAACGGCGGCTAGC
CCTGAACAAGCAGCGCTTTATCAATGGCAACTCAAACGAGCTGTACGGATGGGTCGGATC
TCCGATTCTACTGTTACTCTTGCTGTACCCGACCCGGATGGCCACCGGATCGGTTCTGGT
GCAGCCACTCTCAATGCCATTCTCGCTCTAGCCAATTATTATAACAATTCTCAGGTAGCA
AAAGGCGGNAACGATGGATCTTATATGCCCAGTGAAAGCTCCGAGACTGAAGTTTCNGCA
TCGATGATTGACTTTCTAAAAAAACAACATATATTACTGCTGCATGCAGGTGGTGACTCT
AAGCGGGTCCCATGGGCAAATCCTATGGGGAAAGTCTTCTTGCCGCTTCCATATCTTGCA
GCTGATGACCCCGATGGACCCGTACCCTTGCTTTTTGATCATATACTTGCAATATCTTCC
TGTGCTAGACAAGCTTATAAAAATGAAGGTGGGCTGTTCATCATGACTGGTGATGTGCTT
CCATGTTTTGATGCGTCTTCTATGGTTCTACCGGAAGATACCGCCTGCATCATCACGGTC
CCCATCACTCTCGATATCGCTTCCAATCATGGTGTTATTGTGGCATCAAAAACTGGGAAT
TCAGATGAAAGTTTTTCAATTAATCCTGTTGCAAATTTACTTCAAAAACCTAGCGTACAG
GAGCTTAACAACCACCATGCAATACTTGATGACGGTAGAACATTGCTTGATACCGGTATC
ATAGCGATGAGTTTATATGAAGACCTTGTAGCCGCATGGGTACCAGCAAAGCACGAATGG
TTAAAATCAAGACCTTTGGGTGAAGAACTTGTGAGAAGATTGGGGAAACAAACCATGTAT
AGCTATTGTGCTTATGATCTGTTGTTCTTGCACTTTGGAACATCAAGTGAAGTTTTAGAT
CACTTAAGTGGGACCGGTTCAGGACTTGTGGGCCGAAGGCATCTCTGTTCCGTTCCCGCA
ACAACGATGTCCGATATTGCATCATCTGCTATTATAATTTCTAGCAAAGTTTCACCCGAT
GTATCAATCGGTGATAATTCTCTCGTATACGATTCATCAATTTCAAGTGGCGTACAAATC
GGTTCCCTATCTGTGGTAGTTGGTGTTAATTTACCTGAGAAAACGGATAAATTTCTTCTT
CCTGATCGGCATTGTCTTTGGGAGGTACCTTTAATCGGCTGTACTGAACGGGTGATCGTG
TATTGCGGTCTTCACGATAATCCGAAAATTCCCGTTTCGGAAAACGGTACGTTTTGTGGA
AAACCATGGGGGAAGGTTCTAGAAGATCTCGGAATTCACGAAAATGATTTATGGAGTTCT
CGAGACAAGTGTTTATGGAATGCGAAACTTTTTCCAGTTCTTCCGTATTTTGATATGCTT
CGTCTTGCAAACTGGCTTATGGGGTTAGAAAATAACGAGGAAAACAAAGGGTTTTATAAT
TTATGGAAAATGTCTAAACGGGTCAGCTTAGAGGAGTTGCATAGATCGATTGACTTCCCG
CAAATGTGTTTAATTTCCAGTAATCATCAAGCGGATCTCGCGGCTAAAATTGCTAAAGCA
TGTCTTACGTTTGGTTTGCTTGGGAGAAATTTATCGCAGTTGTGTCAAGAGATTTTGCAA
ATGGAAGATTCCGGAGAGAAAATATGTACAAATTTTTTGGAATTGTGTCCGAATCTACAG
GCAAAAAATTCCAAAATTGTCCCTAAAAGCCGAGCATACCAGGTGCAGGTTGATCTTCTA
CATGCATGTGGTAATCATGAAAAGGCGATTGAAGTTGAACACCAAGTATGGGCTGCTGTT
GCCGATGAAACCGCTTCAGCAGTCAGATATGGTTTTAAAGAGCATCTCTTTCAATCCCCC
AATCAGACATCATCTAACGGAAATGGGAGCAATAATGTGGGTCAAAGTCAAACTTTCTTC
CACAAAAAAGTCAAAGTTGAGTTACCTGTTCGAGTTGACTTTGTCGGTGGTTGGAGTGAT
ACTCCACCATGGAGCTTAGAACGTGCTGGATGTGTTCTCAATATGGCGATAACTTTGGAC
GATTCTCTCCCTATTGGAACGGTTATAGAAACTACGCAAACGCCTGGATTATTAATTACC
GATGATGCTTCAAATGAGCTATATATAAAAGATATTTCCTCTATTGCGGCCCCGTTTGAC
GATAATGACCCGTTTCGGTTAGTCAAGTCTGCTTTACTTGTTACGGGCGTTGTTCATGAT
AAGAACATGGGTCCAGATACCTCCATGGGTTTACGGGTCAAAACATGGGCACGGATTCCT
CGTGGAAGTGGGCTGGGGACTTCTAGCATTTTATCTGCAGCTGTTGTGAAAGGGCTTCTT
CGTCTTTTTGATGGAGATGAAAGTAATGAAAACGTTGCTAGACTTGTGTTGGTACTTGAA
CAGATAATGGGCACTGGTGGTGGCTGGCAGGATCAAATTGGCGGTTTATACCCCGGTATA
AAATTTACCACCAGTTTTCCAGGAATACCCCTGCGTCTTCAAGTTATTCCGCTTTTGGCT
TCTCCTAGATTAGTTACTGAGCTGCAGGAACGGCTGCTTGTTGTTTTTACTGGTCAGGTT
CGGCTTGCACACCAAGTACTCCAAAAGGTCGTAGCTCGATATCTCCAAAGGGATAATCTT
CTTATATCAAGCATCAAACGTCTTGCTGAGCTGGCAAAAACCGGGAGGGAAGCTTTAATG
AACTGCCACATAGACGAACTTGGGGACATAATGATGGAGACTTGGAGGTTGCACCAAGAG
CTTGATCCCCACTGCAGTAACCAGTTTGTTGATAGCCTTTTTGCTTTCGCTGACCGTTAT
TGTTGCGGGTACAAGCTTGTTGGTGCTGGGGGTGGAGGTTTTGCACTACTACTAGCTAAA
AATGTCGAAAATGCCCTCCGATTGAAACGTGCGCTTGAAGGAAACCGTGAGTTTGATGTT
AAGGTTTATAATTGGAGTGTATGTTTAGATAAGTAG
>Ha4_00025856-RA_singlecopy
ATGGCGGCAAGAGAAGCAGAAGATAAAGCAAAACCTTCGATAGCGGTTGAACAAACGGAA
GAAGACGACGAACACGATGCAAAAGAGGTTGTGCTTCAGAGATACTTTCTACAGGAATGG
AAACTCGTCAAGTCTATACTCGATGACATCGTTTTCAACGGCCGTGTTGTAGATCTCTCA
TCCGTTCGCAAGATCCGATCAATTATGGATAAATATCAGGAACAAGGACAACTGTTGGAA
CCATACCTGGAGAGCATAATTTCTCCCTTGATGTTTATTGTTCGAACGAAAACAATCGAG
CTAGGCACGGATTCCAAAGAACTTGTTAAAATAATCAAGCCTTTATGTATTATAATATAT
ACTTTGGTCACAGTTTGTGGTTACAAAGCTGTAATCAGGTTCTTTCCACATCAAGTCTCT
GATTTAGAACCAGCAGTGTCTCTTTTAGAGAAATGCCATGGCACAAATACAGGAACAGCA
TTGAGGCAAGAAAGTACAGGAGAAATGGAGACCAAATGTGTTATATTATTGTGGCTATCT
ATACTTGTATTGGTTCCTTTTGATATATCATCTGTGGATACAAGTATTGTAAATAACCAA
TCTATGGATGCAAATGAACCACCTCCGTTAGTGGCTAGGATACTAAAGATCTCCAAAGAG
TACCTTGCAAGTGCGGGTCCCATGCAAACGATAGCTGGGTTGCTTCTTTCTAAGCTTCTA
ACGCGTCCAGATATGTCGCCTGCTTTCACCAGCTTTATTGAATGGAGTCATGAAGTTCTA
TCATCTGCCACAGAAGATGTAATACATCATTTCCGATTACTTGGTGCTGTAGAAACTCTT
GCTGCTATTTTTAAGACTGGAAGCCGGAAAGCATTACTTGATATTGTACCTGTTGTATGG
AATGACACATCAGTCTTGATAAAGTCAATCCCTGCAGCCCGTAGTCCTTTACTTCGCAAA
AATTTAATAAAACTTGCACAACGAATGGGGCTCACTTGTCTGCCTCATCGTCCAACAACT
TGGCGTTATGTGGGTAAACATAGTACACTTGGAGAAAATATATCACAAAATTCATCACAA
GTGGATCCAAATAGTCTTGTACCAAATTCTGGCTCATCCATTACAGGCCATGATTGTTCT
CTTCAAGAAGAAGAAATGGATGTTCCTGATATTATTGAAGAGTTCATCGAGTTACTATTG
TCTGGCTTGAAAGATACAGATACCGTTGTTCGTTGGTCTGCTGCAAAAGGTATTGGTCGT
ATAACTTCTCGTCTCACATATACTCTAGCAGAGGAAGTCTTCTTGTCTGTATTGGAATTG
TTTTCACCTGGTGAGGGTGACGGATCATGGCATGGTGGATGTCTGGCATTGGCTGAGTTA
GCTCGTAGAGGACTGCTTTTACCTGTTAGCCTACCTAAAGTTGTACCTGTTGTTATAAAG
GCACTGCATTATGATGTAAGAAGGGGCCCACATAGCGTTGGATCTCATGTCCGTGATGCA
GCTGCTTATGTTTGTTGGGCTTTCGGTCGTGCATATAATCACACTGACATGAAGGGAATA
CTGGATGAGCTGGCACCACATCTTTTAATAATTGCATGTTATGATCGTGAGGTTAATTGT
AGAAGAGCAGCTGCAGCTGCTTTTCAGGAAAATGTTGGTAGACAAGGAAATTATCCTCAT
GGAATCGACATTGTGAATACGGCTGATTATTTCGCACTTTCTTCACGAGTAAATTCCTAT
CTTAATGTTGCCGTATGTATAGCCGAATATGATGGTTACCTTTATCCATTCATGGATGAA
CTTTTATCCAACAAGATTTCTCACTGGGAAAAAGGATTACGAGAACTTGCATCAAATGCG
TTATCCAGTCTTGTGAAATATGATCCGGACTATTCCGCAAATTTTGTGCTCGAGAAATTA
ATTCCATGCACTCTTGCTACTGATTTATGCATGCGTCATGGTGCAACATTGGCAGTTGGT
GAGCTTGTGTTAGCTCTAAATAACTGTGGTTATACTCTTCCAAACGATAAGCAGAAAGGC
GTTGCTGGTGTGGTACCTGCTATTGAGAAAGCACGATTATACCGTGGAAAAGGTGGAGAG
ATAATGCGTGCTGCAGTTTCTCGGTTCATTGAGTGTATTTCTACCGTTAACATAACATTA
ACAGAAAAAATAAAAAGAAGTCTGCTTGAAACCATTAATGAGAATTTGAGGCATCCTAAC
GCTCAAATACAGAGTGCTGCCAATGAAGCTTTCAAACATTTTGTTCCGACTTACTTTGCA
AAAATGGATGATAAAGGAACTTTTGATATTACCCTTAAGTACCTAGATCAGTTGAATGAT
GCGAATGTAGCTGTGAGAAGGGGATCTGCATTGGCATTAGGGGTTTTGCCCTTTGAGTTT
CTTGCTTCAAGATGGAAAATAGTGCTTAAAAAACTATGCAAATCTTGTGCGATCGAGGAT
AACCCAGAAGATAGGGATGCTGAAGCACGGGTAAACGCTGTTAAAGGACTTGTATCAGTG
TGCGAAACTCTAACTTCAACGACAGATTATTCCGGTTTACAACCACATGATGACACATCT
CTATTTCTCACAATAAAAACCGAAGTAATGCAGAGTTTGTTCAACGCTTTGGAAGATTAC
TCTGTTGATAACAGAGGTGATGTGGGCTCATGGGTTCGTACGGCTGCCATGAATGGGCTT
GAGAAATGCACATACATATTATCCAAGAGAGATAAAATAGATGGAAATGAATCACTTTTT
GATGCTAATATTGCAACTAATTTAGTTGGAGGCCTTGTGAAACAAGCGGTTGAAAAGATG
GACAGATTGAGAGATGTGGCGGCAAAAATTCTTCAAAGAATTTTATACAGTGAAGTCGTT
TTTGTTTCTCAAATACCTTACAGAGAAACACTAGAAAAAATTGTTCCTAATGAACAGGAA
TTGAAGTGGGGGGTACCCAGTTGTTCTTTCCCTCGGTTCATTCGGCTGCTTCAGTTTGGT
TGTTACAGTAAATATATTATGTCTGGGTTAGTAATTTCGATCGGTGGATTAGAAGATTCT
TTAAAAAAGGCTGCACTTGGTGCTTTGTTAGATTACGTTCAAGCTATTAAAGTTAACGAT
GAGAGCGAAACAAACTCCAGAGAGTTGAGTATATCTGATGACGTACTTTGGGTTCTTCAG
AAGTATAAAAGACGTGACCGAGTTATAATTCCCACCTTGAAGACTATAGATATTCTCTTC
AGCAAAGGCATCTTATTACACATGGAGGCTCAGACTAGAATATTTTGTGGGGGTGTTGTG
GAGTGTTTGACCACTGAGCTGAAAGGAACGAAGGACTTTGCCAAGTTATATGCTGGAATC
GCAATACTTGGATACATTGCATCGATTTCCGAACCAGTTAATATCCAAGCTTTCTCTTAT
CTTGTGTCTTTCCTTACCCATCGATATCCCAAGATACGAAAGGCTTGTGCTGAACAAGTT
TATCTGGTTCTTATCCAAAATGGGGATCTTGTGGCGGAGGAGAATTTAGAAACTGCAATT
GAAATAGTGTCTGAATGTTGTTGGGAAGGGGACGTGGCGGAAGCAAAACGCCAAAAGGTT
AAGCTGTGTGGTTTAGCCAATTTAGAGGCGGGACAATTTGTTACGCATAGCTCACAGACT
TCTTCAAAAGCACCACAACATAAAGCTAAACCTGATGATGAAAATGCATCCTACTCATCC
TTAGTAGGATCTGCTGGATTTTGA
>Ha17_00008191-RA_singlecopy
ATGGGATCTCTCCCACATTTCCTATCAGACCCACCGTCACAAAAACAACAACAACCCAAT
CTCGTCGACCCAATCAAACTCAAAACCCTCTTCAAATCCCAACAAAAATACCTCAACAAC
TTCTTCGACAAACTCGACCATTCTCAAGCCCACTTATTCACCCAAACCCTCTTAAACTCC
ACCGGCACCATCTTCATCACCGGCGTCGGCAAATCCGGTTTCGTTTCCAAAAACATTTCA
CAAACCCTCGTCTCTTTAGGCATCAAATCCCAATTCTTATCCCCAACAGACGCTCTTCAC
GGCGACATTGGGATATTAACCGAACAGGATGTGTTAGTTATGTTCAGCAAGAGTGGGAAC
ACGGAAGAATTGTTAAGGTTGGTGCCGTGTGCGAGAGCGAAAGGGGCGTTTTTGATATCG
GTTACGTCGGTTGAAGGGAATTCGTTGATGGGGTTGTGTGATTTGAATGTGCATTTGCCG
TTGGAACGGGAATTGTGTCCGTTTGATTTGGCGCCGACGACTTCTACGGCGATTCAGATG
GTGTTTGGGTGTACGGTGGCGATTGCGATGATGGATGCAAAGTGTTTGACGAAAGAAGGG
TATGCTGCGAATCATCCTGCTGGACGGATTGGCAAGAGTTTGATCTTTAAGGTGAAGGAT
GTAATGAAGAAGCAAGAAGAACTTCCAGTTTGTAAAGAAGGGGATCTAATAATGGATCAA
TTAGTCGAGCTTACAAGTAAAGGATGCGGGTGCCTTCTGGTGATTGATGATGATTACCAC
CTCATTGGCACATTCACCGATGGCGATCTCAGGCGAACACTCAAAGCCAGCAAAGAGGGC
ATCTTCAAACTCACCGTCGGTGAAATGTGCAACAGGAACCCGAGAACTATAACTGCAGAA
AGAATGGCGGTTGAAGCAATGCAGAAGATGGAGGCTCCTCCATCCCCTGTTCAATTCTTG
CCTGTGATTAATGAAGATAACACATTGATAGGTATTGTGACGCTGCATGGACTGGTGTCT
GCCGGTCTTTGA
