# Supplementary material for: Genomic and Transcriptomic Survey Provides New Insight into the Organization and Transposition Activity of Highly Expressed LTR Retrotransposons of Sunflower (Helianthus annuus L.)
Source: Int J Mol Sci. 2020 Dec 7;21(23):9331. doi: 10.3390/ijms21239331 (PMC7730604; doi:10.3390/ijms21239331)
Supplement: Supplementary file 1 [file ijms-21-09331-s001.zip › Supplementary file/S1 Table.xlsx]

## Sheet: Лист1
Supplementary table S1. General information about identified sunflower retrotransposons
uniqueTE_id	Chromosome	Start	End	Ins.time	Classification_short	Domains found	dom_code	TElength	isInexpTEs	isRecentIns.Time	Order	Superfamily	Clade	Strand	nORFs	max.ORF
TE01s125448413HA412	01|chr|HA412	125448413	125453372	0	Ty3/Gypsy	AP,CHR,GAG,INT,RNaseH,RT,galadriel,primer	GAGAPRTRNaseHINT	4959	TRUE	<0.5 Mya	LTR	Gypsy	Reina	+	1	4334
TE01s34770891HA412	01|chr|HA412	34770891	34776434	1039289	Ty1/Copia	AP,GAG,INT,RNaseH,RT,primer	GAGAPRTRNaseHINT	5543	TRUE	>0.5 Mya	LTR	Copia	Ale	+	4	1541
TE02s149101184HA412	02|chr|HA412	149101184	149106077	0	Ty1/Copia	AP,GAG,INT,RNaseH,RR,RT,primer	GAGAPRTRNaseHINT	4893	TRUE	<0.5 Mya	LTR	Copia	Ivana	+	1	4232
TE03s180504299HA412	03|chr|HA412	180504299	180509827	122844	Ty1/Copia	AP,GAG,INT,RNaseH,RT	GAGAPRTRNaseHINT	5528	TRUE	<0.5 Mya	LTR	Copia	Ale	-	1	4043
TE03s54222821HA412	03|chr|HA412	54222821	54225388	1564656	truncated TE	AP,GAG,RT	GAGAPRT--	2567	TRUE	>0.5 Mya	LTR	Gypsy	Reina	-	2	1052
TE03s97508206HA412	03|chr|HA412	97508206	97510850	297162	truncated TE	GAG,RR	GAG----	2644	TRUE	<0.5 Mya	LTR	Gypsy	Reina	-	0	0
TE04s156439376HA412	04|chr|HA412	156439376	156444177	2963373	truncated TE	AP,INT,RNaseH,RT	#NAME?	4801	TRUE	>0.5 Mya	LTR	Copia	Ale	+	1	4328
TE04s158667862HA412	04|chr|HA412	158667862	158672828	298831	Ty1/Copia	AP,GAG,INT,RNaseH,RT	GAGAPRTRNaseHINT	4966	TRUE	<0.5 Mya	LTR	Copia	Ale	-	1	4496
TE04s42669506HA412	04|chr|HA412	42669506	42674185	6853376	Ty1/Copia	AP,GAG,INT,RNaseH,RT	GAGAPRTRNaseHINT	4679	TRUE	>0.5 Mya	LTR	Copia	Ale	+	2	1916
TE04s45676682HA412	04|chr|HA412	45676682	45678222	1984311	truncated TE	GAG,primer	GAG----	1540	TRUE	>0.5 Mya	LTR	Gypsy	Reina	+	1	959
TE04s77957939HA412	04|chr|HA412	77957939	77962824	702226	truncated TE	GAG,GAGCOAT,primer	GAG----	4885	TRUE	>0.5 Mya	0	0	0	0	0	0
TE05s178342634HA412	05|chr|HA412	178342634	178347411	289087	Ty1/Copia	AP,GAG,INT,RNaseH,RT	GAGAPRTRNaseHINT	4777	TRUE	<0.5 Mya	LTR	Copia	Ale	+	1	4445
TE05s226467646HA412	05|chr|HA412	226467646	226473437	94269	Ty1/Copia	AP,GAG,INT,RNaseH,RR,RT	GAGAPRTRNaseHINT	5791	TRUE	<0.5 Mya	LTR	Copia	Ale	+	3	1529
TE05s252167574HA412	05|chr|HA412	252167574	252170695	84834	truncated TE	AP,GAG,RR	GAGAP---	3121	TRUE	<0.5 Mya	LTR	Gypsy	CRM	+	1	1904
TE08s129696549HA412	08|chr|HA412	129696549	129699105	634664	truncated TE	AP,GAG,GAGCOAT,primer	GAGAP---	2556	TRUE	>0.5 Mya	LTR	Copia	Tork	+	1	1451
TE08s32407041HA412	08|chr|HA412	32407041	32413259	0	Ty1/Copia	AP,GAG,INT,RNaseH,RT	GAGAPRTRNaseHINT	6218	TRUE	<0.5 Mya	LTR	Copia	Ale	-	3	1787
TE08s71329455HA412	08|chr|HA412	71329455	71334947	0	truncated TE	RNaseH,RR	---RNaseH-	5492	TRUE	<0.5 Mya	LTR	Copia	Ale	+	0	0
TE09s149267785HA412	09|chr|HA412	149267785	149273721	3368980	Ty1/Copia	AP,GAG,INT,RNaseH,RT	GAGAPRTRNaseHINT	5936	TRUE	>0.5 Mya	LTR	Copia	Ale	+	3	1283
TE09s233246768HA412	09|chr|HA412	233246768	233249568	0	truncated TE	GAG,RR	GAG----	2800	TRUE	<0.5 Mya	LTR	Gypsy	Reina	+	0	0
TE09s40344039HA412	09|chr|HA412	40344039	40347395	941878	truncated TE	AP,GAG,INT	GAGAP--INT	3356	TRUE	>0.5 Mya	LTR	Copia	Ivana	+	1	1646
TE09s49518325HA412	09|chr|HA412	49518325	49520522	1964788	truncated TE	RNaseH,RT	--RTRNaseH-	2197	TRUE	>0.5 Mya	LTR	Copia	Ale	+	2	596
TE09s61768548HA412	09|chr|HA412	61768548	61770021	180158	truncated TE	GAG,primer	GAG----	1473	TRUE	<0.5 Mya	LTR	Gypsy	Reina	+	0	0
TE10s242843504HA412	10|chr|HA412	242843504	242849366	0	Ty1/Copia	AP,GAG,INT,RNaseH,RT,primer	GAGAPRTRNaseHINT	5862	TRUE	<0.5 Mya	LTR	Copia	Ale	+	2	3626
TE10s68776365HA412	10|chr|HA412	68776365	68780158	1516893	truncated TE	INT,RR	#NAME?	3793	TRUE	>0.5 Mya	LTR	Gypsy	Reina	+	0	0
TE11s130245260HA412	11|chr|HA412	130245260	130250731	876542	Ty1/Copia	AP,GAG,INT,RNaseH,RR,RT	GAGAPRTRNaseHINT	5471	TRUE	>0.5 Mya	LTR	Copia	Tork	+	4	1247
TE11s204631431HA412	11|chr|HA412	204631431	204638529	133228	truncated TE	AP,GAG,INT	GAGAP--INT	7098	TRUE	<0.5 Mya	LTR	Gypsy	Retand	-	3	1289
TE11s52159243HA412	11|chr|HA412	52159243	52163802	937374	Ty1/Copia	AP,GAG,INT,RNaseH,RT	GAGAPRTRNaseHINT	4559	TRUE	>0.5 Mya	LTR	Copia	Ale	+	4	1547
TE11s76326175HA412	11|chr|HA412	76326175	76332584	4974146	truncated TE	INT,RT	#NAME?	6409	TRUE	>0.5 Mya	LTR	Copia	Ale	-	2	1061
TE11s93094638HA412	11|chr|HA412	93094638	93099810	1856478	Ty1/Copia	AP,GAG,INT,RNaseH,RR,RT	GAGAPRTRNaseHINT	5172	TRUE	>0.5 Mya	LTR	Copia	Ale	+	1	4595
TE11s93287534HA412	11|chr|HA412	93287534	93293852	0	Ty1/Copia	AP,GAG,INT,RNaseH,RT	GAGAPRTRNaseHINT	6318	TRUE	<0.5 Mya	LTR	Copia	Ale	-	1	4163
TE12s152263124HA412	12|chr|HA412	152263124	152265340	677794	truncated TE	AP,GAG,RR,primer	GAGAP---	2216	TRUE	>0.5 Mya	LTR	Copia	Ivana	+	0	0
TE12s63636830HA412	12|chr|HA412	63636830	63638132	1499590	truncated TE	INT,RR	#NAME?	1302	TRUE	>0.5 Mya	0	0	0	0	0	0
TE12s85778139HA412	12|chr|HA412	85778139	85780516	114328	truncated TE	GAG,GAGCOAT,primer	GAG----	2377	TRUE	<0.5 Mya	LTR	Copia	Ivana	+	1	938
TE12s93109207HA412	12|chr|HA412	93109207	93113932	159734	Ty1/Copia	AP,GAG,INT,RNaseH,RT	GAGAPRTRNaseHINT	4725	TRUE	<0.5 Mya	LTR	Copia	Tork	-	2	3083
TE13s189833316HA412	13|chr|HA412	189833316	189836797	0	truncated TE	GAG,primer	GAG----	3481	TRUE	<0.5 Mya	LTR	Copia	Tork	+	1	791
TE13s215350155HA412	13|chr|HA412	215350155	215355161	887825	Ty1/Copia	AP,GAG,INT,RNaseH,RT	GAGAPRTRNaseHINT	5006	TRUE	>0.5 Mya	LTR	Copia	Ale	+	1	4496
TE13s238394210HA412	13|chr|HA412	238394210	238399031	2266715	Ty1/Copia	AP,GAG,INT,RNaseH,RR,RT	GAGAPRTRNaseHINT	4821	TRUE	>0.5 Mya	LTR	Copia	Ale	+	4	965
TE14s115223381HA412	14|chr|HA412	115223381	115229199	2036195	Ty1/Copia	AP,GAG,INT,RNaseH,RT	GAGAPRTRNaseHINT	5818	TRUE	>0.5 Mya	LTR	Copia	Ale	+	2	2639
TE14s123882038HA412	14|chr|HA412	123882038	123884052	5112744	truncated TE	GAG,RR	GAG----	2014	TRUE	>0.5 Mya	LTR	Gypsy	Reina	-	0	0
TE15s12325047HA412	15|chr|HA412	12325047	12327157	191337	truncated TE	AP,GAG	GAGAP---	2110	TRUE	<0.5 Mya	LTR	Copia	Ivana	-	0	0
TE16s103520126HA412	16|chr|HA412	103520126	103525750	272429	Ty1/Copia	AP,GAG,INT,RNaseH,RT	GAGAPRTRNaseHINT	5624	TRUE	<0.5 Mya	LTR	Copia	Ale	-	4	1388
TE16s82511642HA412	16|chr|HA412	82511642	82516555	0	Ty3/Gypsy	AP,CHR,GAG,INT,RNaseH,RR,RT,galadriel	GAGAPRTRNaseHINT	4913	TRUE	<0.5 Mya	LTR	Gypsy	Reina	+	2	3425
TE17s10824958HA412	17|chr|HA412	10824958	10829699	683604	Ty1/Copia	AP,GAG,INT,RNaseH,RT	GAGAPRTRNaseHINT	4741	TRUE	>0.5 Mya	LTR	Copia	Ale	-	2	2636
TE17s43406313HA412	17|chr|HA412	43406313	43410222	604474	truncated TE	AP,GAG	GAGAP---	3909	TRUE	>0.5 Mya	LTR	Copia	Ivana	-	1	2303
TE01s100372597HA412	01|chr|HA412	100372597	100384147	1480767	truncated TE	CHR,GAG,INT,RNaseH,RT,galadriel	GAG-RTRNaseHINT	11550	FALSE	>0.5 Mya	LTR	Gypsy	Tekay	+	3	791
TE01s100411596HA412	01|chr|HA412	100411596	100414291	1831952	truncated TE	GAG	GAG----	2695	FALSE	>0.5 Mya	LTR	Gypsy	Tekay	+	0	0
TE01s100509011HA412	01|chr|HA412	100509011	100516920	316619	truncated TE	GAG	GAG----	7909	FALSE	<0.5 Mya	LTR	Gypsy	Tekay	+	0	0
TE01s100615454HA412	01|chr|HA412	100615454	100622903	1892875	truncated TE	INT,RT,galadriel	#NAME?	7449	FALSE	>0.5 Mya	LTR	Gypsy	Tekay	+	0	0
TE01s100689772HA412	01|chr|HA412	100689772	100697101	2472604	truncated TE	GAG,GAGCOAT,primer	GAG----	7329	FALSE	>0.5 Mya	LTR	Copia	SIRE	+	0	0
TE01s100700679HA412	01|chr|HA412	100700679	100709975	451498	truncated TE	GAG	GAG----	9296	FALSE	<0.5 Mya	0	0	0	0	0	0
TE01s100766639HA412	01|chr|HA412	100766639	100774170	1537143	Ty3/Gypsy	AP,CHR,GAG,INT,RNaseH,RT,galadriel	GAGAPRTRNaseHINT	7531	FALSE	>0.5 Mya	LTR	Gypsy	Tekay	+	4	1280
TE01s101170661HA412	01|chr|HA412	101170661	101185518	1854568	Ty1/Copia	AP,GAG,INT,RNaseH,RT	GAGAPRTRNaseHINT	14857	FALSE	>0.5 Mya	LTR	Copia	SIRE	+	4	944
TE01s101266118HA412	01|chr|HA412	101266118	101272762	1749205	truncated TE	GAG,GAGCOAT	GAG----	6644	FALSE	>0.5 Mya	0	0	0	0	0	0
TE01s101341767HA412	01|chr|HA412	101341767	101348936	597668	Ty3/Gypsy	AP,CHR,GAG,INT,RNaseH,RR,RT,galadriel	GAGAPRTRNaseHINT	7169	FALSE	>0.5 Mya	LTR	Gypsy	Tekay	+	2	2420
TE01s101363655HA412	01|chr|HA412	101363655	101375607	5481651	truncated TE	RNaseH,RT	--RTRNaseH-	11952	FALSE	>0.5 Mya	LTR	Copia	Ale	+	2	713
TE01s101454370HA412	01|chr|HA412	101454370	101460527	3134385	Ty3/Gypsy	AP,CHR,GAG,GAGCOAT,INT,RNaseH,RT,galadriel	GAGAPRTRNaseHINT	6157	FALSE	>0.5 Mya	LTR	Gypsy	Tekay	+	2	1349
TE01s101859724HA412	01|chr|HA412	101859724	101863317	2105059	truncated TE	AP,GAG	GAGAP---	3593	FALSE	>0.5 Mya	LTR	Gypsy	Retand	+	2	668
TE01s102030458HA412	01|chr|HA412	102030458	102033867	1162484	truncated TE	GAG	GAG----	3409	FALSE	>0.5 Mya	LTR	Copia	SIRE	+	0	0
TE01s10205011HA412	01|chr|HA412	10205011	10209379	1029641	Ty1/Copia	AP,GAG,INT,RNaseH,RT,primer	GAGAPRTRNaseHINT	4368	FALSE	>0.5 Mya	LTR	Copia	Ivana	+	3	1991
TE01s102053366HA412	01|chr|HA412	102053366	102059548	1518508	truncated TE	RT,primer	--RT--	6182	FALSE	>0.5 Mya	LTR	Gypsy	unknown	?	0	0
TE01s102375275HA412	01|chr|HA412	102375275	102382630	4215192	truncated TE	AP,CHR,GAG,GAGCOAT,INT	GAGAP--INT	7355	FALSE	>0.5 Mya	LTR	Gypsy	Tekay	+	0	0
TE01s102427191HA412	01|chr|HA412	102427191	102435236	1252127	Ty3/Gypsy	AP,CHR,GAG,INT,RNaseH,RT,galadriel	GAGAPRTRNaseHINT	8045	FALSE	>0.5 Mya	LTR	Gypsy	Tekay	+	4	575
TE01s102464540HA412	01|chr|HA412	102464540	102468253	0	truncated TE	GAG	GAG----	3713	FALSE	<0.5 Mya	0	0	0	0	0	0
TE01s102471282HA412	01|chr|HA412	102471282	102475318	0	truncated TE	RT,primer	--RT--	4036	FALSE	<0.5 Mya	0	0	0	0	0	0
TE01s102536236HA412	01|chr|HA412	102536236	102546671	1047812	truncated TE	AP,CHR,GAGCOAT,INT,RNaseH,RT,galadriel	#NAME?	10435	FALSE	>0.5 Mya	LTR	Gypsy	Tekay	+	2	2339
TE01s102621089HA412	01|chr|HA412	102621089	102628842	1939208	Ty3/Gypsy	AP,CHR,GAG,INT,RNaseH,RT,galadriel	GAGAPRTRNaseHINT	7753	FALSE	>0.5 Mya	LTR	Gypsy	Tekay	+	4	2126
TE01s102652230HA412	01|chr|HA412	102652230	102659485	432460	truncated TE	AP,CHR,GAG,GAGCOAT,INT,RT,galadriel	GAGAPRT-INT	7255	FALSE	<0.5 Mya	LTR	Gypsy	Tekay	+	2	1868
TE01s102732926HA412	01|chr|HA412	102732926	102738564	3631644	truncated TE	GAG,RR	GAG----	5638	FALSE	>0.5 Mya	0	0	0	0	0	0
TE01s102801362HA412	01|chr|HA412	102801362	102805994	2144342	Ty1/Copia	AP,GAG,INT,RNaseH,RR,RT	GAGAPRTRNaseHINT	4632	FALSE	>0.5 Mya	LTR	Copia	Ale	+	3	1187
TE01s10348352HA412	01|chr|HA412	10348352	10350474	920825	truncated TE	AP,GAG	GAGAP---	2122	FALSE	>0.5 Mya	LTR	Copia	Ivana	+	0	0
TE01s103579738HA412	01|chr|HA412	103579738	103589062	1576563	Ty3/Gypsy	AP,CHR,GAG,INT,RNaseH,RT,galadriel	GAGAPRTRNaseHINT	9324	FALSE	>0.5 Mya	LTR	Gypsy	Tekay	+	3	779
TE01s103598296HA412	01|chr|HA412	103598296	103603192	1269830	truncated TE	AP,RT	-APRT--	4896	FALSE	>0.5 Mya	LTR	Gypsy	Tekay	+	1	1109
TE01s103699885HA412	01|chr|HA412	103699885	103707782	2524424	truncated TE	CHR,INT,RR,RT,galadriel	#NAME?	7897	FALSE	>0.5 Mya	LTR	Gypsy	Tekay	+	0	0
TE01s103720159HA412	01|chr|HA412	103720159	103728739	623504	Ty3/Gypsy	AP,CHR,GAG,INT,RNaseH,RT,galadriel	GAGAPRTRNaseHINT	8580	FALSE	>0.5 Mya	LTR	Gypsy	Tekay	+	2	1703
TE01s103732350HA412	01|chr|HA412	103732350	103738517	546614	truncated TE	AP,GAG,GAGCOAT,RT	GAGAPRT--	6167	FALSE	>0.5 Mya	LTR	Gypsy	Tekay	+	1	632
TE01s103784478HA412	01|chr|HA412	103784478	103787024	1022887	truncated TE	AP,GAG	GAGAP---	2546	FALSE	>0.5 Mya	LTR	Copia	Ivana	+	0	0
TE01s103814906HA412	01|chr|HA412	103814906	103823070	1387683	truncated TE	GAG	GAG----	8164	FALSE	>0.5 Mya	LTR	Copia	Ivana	+	0	0
TE01s103871032HA412	01|chr|HA412	103871032	103886033	2945509	Ty1/Copia	AP,GAG,INT,RNaseH,RT	GAGAPRTRNaseHINT	15001	FALSE	>0.5 Mya	LTR	Copia	SIRE	+	5	1127
TE01s103977165HA412	01|chr|HA412	103977165	103983387	728696	truncated TE	RNaseH,RT	--RTRNaseH-	6222	FALSE	>0.5 Mya	LTR	Gypsy	Retand	+	1	575
TE01s103988587HA412	01|chr|HA412	103988587	103993338	3304118	truncated TE	RNaseH	---RNaseH-	4751	FALSE	>0.5 Mya	LTR	Copia	Ale	+	0	0
TE01s104001390HA412	01|chr|HA412	104001390	104013774	1713490	Ty3/Gypsy	AP,CHR,GAG,INT,RNaseH,RT,galadriel	GAGAPRTRNaseHINT	12384	FALSE	>0.5 Mya	LTR	Gypsy	Tekay	+	4	1499
TE01s104022847HA412	01|chr|HA412	104022847	104036134	741868	truncated TE	GAG	GAG----	13287	FALSE	>0.5 Mya	LTR	Copia	Ivana	+	0	0
TE01s104158621HA412	01|chr|HA412	104158621	104164545	1296183	Ty1/Copia	AP,GAG,INT,RNaseH,RT	GAGAPRTRNaseHINT	5924	FALSE	>0.5 Mya	LTR	Copia	Ale	+	3	1439
TE01s104238112HA412	01|chr|HA412	104238112	104248337	988264	Ty3/Gypsy	AP,GAG,INT,RNaseH,RT,primer	GAGAPRTRNaseHINT	10225	FALSE	>0.5 Mya	LTR	Gypsy	Retand	+	5	608
TE01s104334645HA412	01|chr|HA412	104334645	104340357	3734902	Ty3/Gypsy	AP,GAG,GAGCOAT,INT,RNaseH,RT,galadriel,primer	GAGAPRTRNaseHINT	5712	FALSE	>0.5 Mya	LTR	Gypsy	Tekay	+	3	1157
TE01s104541454HA412	01|chr|HA412	104541454	104544754	3562312	truncated TE	GAG	GAG----	3300	FALSE	>0.5 Mya	LTR	Copia	unknown	?	0	0
TE01s104577381HA412	01|chr|HA412	104577381	104584417	1535014	truncated TE	GAG	GAG----	7036	FALSE	>0.5 Mya	LTR	Gypsy	Tekay	+	0	0
TE01s104617908HA412	01|chr|HA412	104617908	104622023	1964788	truncated TE	CHR,INT,galadriel	#NAME?	4115	FALSE	>0.5 Mya	LTR	Gypsy	Tekay	+	2	2825
TE01s104701835HA412	01|chr|HA412	104701835	104709731	3913977	truncated TE	RNaseH,RT	--RTRNaseH-	7896	FALSE	>0.5 Mya	LTR	Gypsy	Tekay	+	2	638
TE01s104713198HA412	01|chr|HA412	104713198	104719766	747137	truncated TE	GAG	GAG----	6568	FALSE	>0.5 Mya	LTR	Gypsy	Tekay	+	0	0
TE01s104815619HA412	01|chr|HA412	104815619	104823245	0	truncated TE	INT,galadriel	#NAME?	7626	FALSE	<0.5 Mya	LTR	Gypsy	Tekay	+	1	923
TE01s104995789HA412	01|chr|HA412	104995789	104998005	1338349	truncated TE	CHR,INT,RNaseH,galadriel	#NAME?	2216	FALSE	>0.5 Mya	LTR	Gypsy	Tekay	+	3	620
TE01s105004870HA412	01|chr|HA412	105004870	105012828	852251	truncated TE	CHR,GAG,INT,RNaseH,galadriel	GAG--RNaseHINT	7958	FALSE	>0.5 Mya	LTR	Gypsy	Tekay	+	1	1523
TE01s105015341HA412	01|chr|HA412	105015341	105023394	1018106	Ty3/Gypsy	AP,CHR,GAG,INT,RNaseH,RT,galadriel	GAGAPRTRNaseHINT	8053	FALSE	>0.5 Mya	LTR	Gypsy	Tekay	+	2	1703
TE01s105052167HA412	01|chr|HA412	105052167	105059416	1088919	truncated TE	GAG	GAG----	7249	FALSE	>0.5 Mya	LTR	Copia	Ivana	+	0	0
TE01s105061943HA412	01|chr|HA412	105061943	105069126	2522754	truncated TE	INT,galadriel	#NAME?	7183	FALSE	>0.5 Mya	LTR	Gypsy	Retand	+	1	1046
TE01s105130499HA412	01|chr|HA412	105130499	105138036	2209134	truncated TE	AP,CHR,GAGCOAT,INT,RNaseH,RR,RT,galadriel	#NAME?	7537	FALSE	>0.5 Mya	LTR	Gypsy	Tekay	+	1	1031
TE01s105241246HA412	01|chr|HA412	105241246	105251674	521093	Ty3/Gypsy	AP,GAG,INT,RNaseH,RR,RT,galadriel	GAGAPRTRNaseHINT	10428	FALSE	>0.5 Mya	LTR	Gypsy	Tekay	+	2	2438
TE01s105319784HA412	01|chr|HA412	105319784	105323486	875644	truncated TE	GAG	GAG----	3702	FALSE	>0.5 Mya	LTR	Copia	Ivana	+	0	0
TE01s105344953HA412	01|chr|HA412	105344953	105359981	1648784	Ty1/Copia	AP,GAG,INT,RNaseH,RT	GAGAPRTRNaseHINT	15028	FALSE	>0.5 Mya	LTR	Copia	SIRE	+	3	887
TE01s105431899HA412	01|chr|HA412	105431899	105445659	1708032	Ty1/Copia	AP,GAG,GAGCOAT,INT,RNaseH,RT	GAGAPRTRNaseHINT	13760	FALSE	>0.5 Mya	LTR	Copia	SIRE	+	4	1859
TE01s105446869HA412	01|chr|HA412	105446869	105459056	4475173	truncated TE	INT,RNaseH,galadriel	#NAME?	12187	FALSE	>0.5 Mya	LTR	Gypsy	Tekay	?	1	869
TE01s105524583HA412	01|chr|HA412	105524583	105534617	569950	truncated TE	INT,RR	#NAME?	10034	FALSE	>0.5 Mya	LTR	Gypsy	Athila	+	0	0
TE01s105759970HA412	01|chr|HA412	105759970	105766599	756527	Ty1/Copia	AP,GAG,INT,RNaseH,RR,RT	GAGAPRTRNaseHINT	6629	FALSE	>0.5 Mya	LTR	Copia	Ale	+	1	4376
TE01s105824868HA412	01|chr|HA412	105824868	105832121	5487514	truncated TE	INT,galadriel,primer	#NAME?	7253	FALSE	>0.5 Mya	LTR	Gypsy	Retand	+	2	764
TE01s105899168HA412	01|chr|HA412	105899168	105910732	1033290	Ty3/Gypsy	AP,CHR,GAG,GAGCOAT,INT,RNaseH,RT,galadriel	GAGAPRTRNaseHINT	11564	FALSE	>0.5 Mya	LTR	Gypsy	Tekay	+	4	1865
TE01s105973255HA412	01|chr|HA412	105973255	105981000	1940454	Ty3/Gypsy	AP,GAG,GAGCOAT,INT,RNaseH,RT,galadriel	GAGAPRTRNaseHINT	7745	FALSE	>0.5 Mya	LTR	Gypsy	Tekay	+	4	1238
TE01s106077515HA412	01|chr|HA412	106077515	106084876	1240613	truncated TE	AP,GAG,GAGCOAT	GAGAP---	7361	FALSE	>0.5 Mya	LTR	Gypsy	Tekay	+	0	0
TE01s106104480HA412	01|chr|HA412	106104480	106111399	424586	Ty3/Gypsy	AP,CHR,GAG,INT,RNaseH,RT,galadriel	GAGAPRTRNaseHINT	6919	FALSE	<0.5 Mya	LTR	Gypsy	Tekay	+	4	1772
TE01s106205951HA412	01|chr|HA412	106205951	106219132	174972	truncated TE	AP,RR	-AP---	13181	FALSE	<0.5 Mya	LTR	Gypsy	Tekay	+	1	4697
TE01s106421097HA412	01|chr|HA412	106421097	106430305	1692736	truncated TE	AP,GAGCOAT,INT,RNaseH,RT,galadriel	#NAME?	9208	FALSE	>0.5 Mya	LTR	Gypsy	Tekay	+	4	1034
TE01s106521039HA412	01|chr|HA412	106521039	106528056	2664254	Ty1/Copia	AP,GAG,INT,RNaseH,RT	GAGAPRTRNaseHINT	7017	FALSE	>0.5 Mya	LTR	Copia	Ale	+	4	986
TE01s106588485HA412	01|chr|HA412	106588485	106597721	4215556	truncated TE	GAG	GAG----	9236	FALSE	>0.5 Mya	LTR	Copia	Ivana	+	0	0
TE01s106624799HA412	01|chr|HA412	106624799	106628284	1604956	truncated TE	INT,RNaseH,RR,RT	#NAME?	3485	FALSE	>0.5 Mya	LTR	Copia	Ale	+	4	770
TE01s106650729HA412	01|chr|HA412	106650729	106658098	2677452	truncated TE	GAG,primer	GAG----	7369	FALSE	>0.5 Mya	LTR	Copia	Ivana	+	0	0
TE01s106671822HA412	01|chr|HA412	106671822	106685652	1453207	Ty1/Copia	AP,GAG,GAGCOAT,INT,RNaseH,RR,RT	GAGAPRTRNaseHINT	13830	FALSE	>0.5 Mya	LTR	Copia	SIRE	+	3	1841
TE01s106866380HA412	01|chr|HA412	106866380	106874252	0	truncated TE	GAG,INT,RNaseH,RT,galadriel	GAG-RTRNaseHINT	7872	FALSE	<0.5 Mya	LTR	Gypsy	Tekay	+	3	806
TE01s106885740HA412	01|chr|HA412	106885740	106893143	2141511	truncated TE	GAG	GAG----	7403	FALSE	>0.5 Mya	LTR	Gypsy	Retand	+	0	0
TE01s106893148HA412	01|chr|HA412	106893148	106901196	1188454	Ty3/Gypsy	AP,CHR,GAG,INT,RNaseH,RT,galadriel	GAGAPRTRNaseHINT	8048	FALSE	>0.5 Mya	LTR	Gypsy	Tekay	+	4	1274
TE01s106912402HA412	01|chr|HA412	106912402	106916936	3397252	truncated TE	AP,INT,RNaseH,RT	#NAME?	4534	FALSE	>0.5 Mya	LTR	Copia	Ale	+	3	797
TE01s106944204HA412	01|chr|HA412	106944204	106952546	1696852	truncated TE	GAG,RR	GAG----	8342	FALSE	>0.5 Mya	LTR	Gypsy	Tekay	+	0	0
TE01s106980435HA412	01|chr|HA412	106980435	106986464	2675537	truncated TE	RR,RT	--RT--	6029	FALSE	>0.5 Mya	LTR	Gypsy	Tekay	+	1	755
TE01s107172914HA412	01|chr|HA412	107172914	107186699	2204065	truncated TE	AP,GAG,RNaseH,RT	GAGAPRTRNaseH-	13785	FALSE	>0.5 Mya	LTR	Gypsy	Tekay	+	1	7724
TE01s107199786HA412	01|chr|HA412	107199786	107206478	1035488	truncated TE	GAG,GAGCOAT	GAG----	6692	FALSE	>0.5 Mya	LTR	Copia	Ivana	+	0	0
TE01s107225058HA412	01|chr|HA412	107225058	107240274	54207	truncated TE	AP,CHR,INT,RNaseH,RT,galadriel	#NAME?	15216	FALSE	<0.5 Mya	LTR	Gypsy	Tekay	+	3	1235
TE01s107242199HA412	01|chr|HA412	107242199	107251451	1902254	truncated TE	AP,GAG,GAGCOAT	GAGAP---	9252	FALSE	>0.5 Mya	LTR	Gypsy	Tekay	+	0	0
TE01s107457467HA412	01|chr|HA412	107457467	107467927	0	truncated TE	GAG,RR	GAG----	10460	FALSE	<0.5 Mya	LTR	Copia	Ivana	+	0	0
TE01s107577898HA412	01|chr|HA412	107577898	107587663	225567	truncated TE	AP,RNaseH,RT	-APRTRNaseH-	9765	FALSE	<0.5 Mya	LTR	Gypsy	Tekay	+	2	584
TE01s107723843HA412	01|chr|HA412	107723843	107726550	803369	truncated TE	CHR,INT,galadriel	#NAME?	2707	FALSE	>0.5 Mya	LTR	Gypsy	Tekay	+	1	713
TE01s107765200HA412	01|chr|HA412	107765200	107770391	0	truncated TE	AP,GAG,INT	GAGAP--INT	5191	FALSE	<0.5 Mya	LTR	Copia	SIRE	+	1	1976
TE01s107781808HA412	01|chr|HA412	107781808	107789462	826114	truncated TE	GAG,GAGCOAT	GAG----	7654	FALSE	>0.5 Mya	LTR	Gypsy	CRM	+	0	0
TE01s107836104HA412	01|chr|HA412	107836104	107841773	1553346	truncated TE	GAG,GAGCOAT,RT	GAG-RT--	5669	FALSE	>0.5 Mya	LTR	Gypsy	Tekay	+	0	0
TE01s107854624HA412	01|chr|HA412	107854624	107864852	3013113	Ty1/Copia	AP,GAG,INT,RNaseH,RT	GAGAPRTRNaseHINT	10228	FALSE	>0.5 Mya	LTR	Copia	SIRE	+	2	2021
TE01s107925609HA412	01|chr|HA412	107925609	107928188	0	truncated TE	RNaseH	---RNaseH-	2579	FALSE	<0.5 Mya	LTR	Gypsy	Tekay	+	0	0
TE01s107955852HA412	01|chr|HA412	107955852	107961509	6172436	truncated TE	AP,GAGCOAT,INT,RNaseH,RT,galadriel	#NAME?	5657	FALSE	>0.5 Mya	LTR	Gypsy	Tekay	+	2	407
TE01s108011197HA412	01|chr|HA412	108011197	108018797	1118435	truncated TE	AP,INT,RNaseH,RT,galadriel	#NAME?	7600	FALSE	>0.5 Mya	LTR	Gypsy	Tekay	+	2	5672
TE01s108174669HA412	01|chr|HA412	108174669	108185967	1978120	Ty3/Gypsy	AP,CHR,GAG,INT,RNaseH,RR,RT,galadriel	GAGAPRTRNaseHINT	11298	FALSE	>0.5 Mya	LTR	Gypsy	Tekay	+	3	1382
TE01s10817528HA412	01|chr|HA412	10817528	10824665	2059591	Ty3/Gypsy	AP,CHR,GAG,GAGCOAT,INT,RNaseH,RT,galadriel	GAGAPRTRNaseHINT	7137	FALSE	>0.5 Mya	LTR	Gypsy	Tekay	+	4	698
TE01s108373725HA412	01|chr|HA412	108373725	108381869	1195301	Ty3/Gypsy	AP,CHR,GAG,INT,RNaseH,RT,galadriel	GAGAPRTRNaseHINT	8144	FALSE	>0.5 Mya	LTR	Gypsy	Tekay	+	3	1475
TE01s108407581HA412	01|chr|HA412	108407581	108410010	0	truncated TE	INT,RNaseH	#NAME?	2429	FALSE	<0.5 Mya	LTR	Gypsy	Tekay	+	1	923
TE01s108493566HA412	01|chr|HA412	108493566	108502560	373768	truncated TE	GAG	GAG----	8994	FALSE	<0.5 Mya	LTR	Copia	Ivana	-	0	0
TE01s108550711HA412	01|chr|HA412	108550711	108561326	1532826	truncated TE	CHR,GAG,INT,RNaseH,RT,galadriel	GAG-RTRNaseHINT	10615	FALSE	>0.5 Mya	LTR	Gypsy	Tekay	+	3	617
TE01s108569821HA412	01|chr|HA412	108569821	108584223	0	Ty3/Gypsy	AP,GAG,INT,RNaseH,RT,galadriel	GAGAPRTRNaseHINT	14402	FALSE	<0.5 Mya	LTR	Gypsy	Tekay	+	2	1667
TE01s108615046HA412	01|chr|HA412	108615046	108626186	0	truncated TE	RNaseH,RT	--RTRNaseH-	11140	FALSE	<0.5 Mya	mixture	mixture	unknown	+	1	398
TE01s108630668HA412	01|chr|HA412	108630668	108641666	982809	truncated TE	AP,CHR,GAG	GAGAP---	10998	FALSE	>0.5 Mya	LTR	Gypsy	Tekay	+	1	4622
TE01s108721109HA412	01|chr|HA412	108721109	108728000	4678809	truncated TE	GAG,GAGCOAT	GAG----	6891	FALSE	>0.5 Mya	LTR	Copia	SIRE	+	0	0
TE01s108782536HA412	01|chr|HA412	108782536	108797050	2472330	Ty3/Gypsy	AP,GAG,INT,RNaseH,RT,galadriel	GAGAPRTRNaseHINT	14514	FALSE	>0.5 Mya	LTR	Gypsy	Tekay	+	2	11693
TE01s108877316HA412	01|chr|HA412	108877316	108892296	1624834	Ty3/Gypsy	AP,CHR,GAG,INT,RNaseH,RT,galadriel	GAGAPRTRNaseHINT	14980	FALSE	>0.5 Mya	LTR	Gypsy	Tekay	+	3	866
TE01s108946214HA412	01|chr|HA412	108946214	108956669	0	truncated TE	CHR,INT,RNaseH,RT,galadriel	#NAME?	10455	FALSE	<0.5 Mya	LTR	Gypsy	Tekay	+	3	1067
TE01s108982446HA412	01|chr|HA412	108982446	108996498	1167191	Ty1/Copia	AP,GAG,INT,RNaseH,RT	GAGAPRTRNaseHINT	14052	FALSE	>0.5 Mya	LTR	Copia	SIRE	+	2	536
TE01s109020821HA412	01|chr|HA412	109020821	109026729	597115	Ty3/Gypsy	AP,CHR,GAG,INT,RNaseH,RT,galadriel	GAGAPRTRNaseHINT	5908	FALSE	>0.5 Mya	LTR	Gypsy	Tekay	+	2	2549
TE01s1090246HA412	01|chr|HA412	1090246	1097980	3150539	truncated TE	AP,CHR,GAG,INT,galadriel	GAGAP--INT	7734	FALSE	>0.5 Mya	LTR	Gypsy	Tekay	+	2	1487
TE01s109105332HA412	01|chr|HA412	109105332	109110789	2210482	truncated TE	GAG	GAG----	5457	FALSE	>0.5 Mya	LTR	Gypsy	Tekay	+	0	0
TE01s109123813HA412	01|chr|HA412	109123813	109132129	610227	truncated TE	INT,RNaseH,galadriel	#NAME?	8316	FALSE	>0.5 Mya	LTR	Gypsy	Tekay	+	1	497
TE01s109352884HA412	01|chr|HA412	109352884	109359079	490630	truncated TE	INT,RNaseH,RT,galadriel	#NAME?	6195	FALSE	<0.5 Mya	LTR	Gypsy	Retand	+	4	929
TE01s109378119HA412	01|chr|HA412	109378119	109387211	2028694	truncated TE	AP,GAG	GAGAP---	9092	FALSE	>0.5 Mya	LTR	Gypsy	Athila	+	2	1385
TE01s109413040HA412	01|chr|HA412	109413040	109414792	1434708	truncated TE	GAG	GAG----	1752	FALSE	>0.5 Mya	LTR	Gypsy	Tekay	+	0	0
TE01s109472271HA412	01|chr|HA412	109472271	109481570	2087011	Ty3/Gypsy	AP,CHR,GAG,INT,RNaseH,RT,galadriel,primer	GAGAPRTRNaseHINT	9299	FALSE	>0.5 Mya	LTR	Gypsy	Tekay	+	3	1364
TE01s109595941HA412	01|chr|HA412	109595941	109603553	1432337	truncated TE	AP,GAG,RNaseH,RT	GAGAPRTRNaseH-	7612	FALSE	>0.5 Mya	LTR	Gypsy	Retand	+	4	1850
TE01s109706962HA412	01|chr|HA412	109706962	109709130	1359252	truncated TE	AP	-AP---	2168	FALSE	>0.5 Mya	LTR	Copia	Ivana	+	0	0
TE01s109781140HA412	01|chr|HA412	109781140	109789736	2886527	truncated TE	GAG	GAG----	8596	FALSE	>0.5 Mya	0	0	0	0	0	0
TE01s109895663HA412	01|chr|HA412	109895663	109904526	1907412	truncated TE	AP,CHR,INT,RNaseH,RT,galadriel	#NAME?	8863	FALSE	>0.5 Mya	LTR	Gypsy	Tekay	+	4	785
TE01s110083778HA412	01|chr|HA412	110083778	110090890	867616	Ty3/Gypsy	AP,GAG,GAGCOAT,INT,RNaseH,RT,galadriel	GAGAPRTRNaseHINT	7112	FALSE	>0.5 Mya	LTR	Gypsy	Tekay	+	2	2669
TE01s110185196HA412	01|chr|HA412	110185196	110192353	1386550	truncated TE	AP,GAG,GAGCOAT,INT,primer	GAGAP--INT	7157	FALSE	>0.5 Mya	LTR	Copia	SIRE	+	2	899
TE01s110219653HA412	01|chr|HA412	110219653	110225647	1416086	truncated TE	GAG	GAG----	5994	FALSE	>0.5 Mya	LTR	Copia	Ivana	+	0	0
TE01s110236110HA412	01|chr|HA412	110236110	110247810	1536075	Ty3/Gypsy	AP,CHR,GAG,INT,RNaseH,RT,galadriel	GAGAPRTRNaseHINT	11700	FALSE	>0.5 Mya	LTR	Gypsy	Tekay	+	3	1883
TE01s110390147HA412	01|chr|HA412	110390147	110404898	5233383	Ty3/Gypsy	AP,CHR,GAG,INT,RNaseH,RT,galadriel	GAGAPRTRNaseHINT	14751	FALSE	>0.5 Mya	LTR	Gypsy	Tekay	+	4	743
TE01s110415604HA412	01|chr|HA412	110415604	110421565	177120	truncated TE	GAG,GAGCOAT	GAG----	5961	FALSE	<0.5 Mya	LTR	Gypsy	Tekay	+	0	0
TE01s11044927HA412	01|chr|HA412	11044927	11046850	6241902	truncated TE	AP,RR	-AP---	1923	FALSE	>0.5 Mya	LTR	Gypsy	Tekay	+	0	0
TE01s110620766HA412	01|chr|HA412	110620766	110626385	494431	truncated TE	CHR,INT,RNaseH,RT,galadriel,primer	#NAME?	5619	FALSE	<0.5 Mya	LTR	Gypsy	Tekay	+	2	1433
TE01s11065784HA412	01|chr|HA412	11065784	11067826	3326393	truncated TE	RNaseH	---RNaseH-	2042	FALSE	>0.5 Mya	0	0	0	0	0	0
TE01s110828327HA412	01|chr|HA412	110828327	110840814	4008383	truncated TE	CHR,INT,galadriel	#NAME?	12487	FALSE	>0.5 Mya	LTR	Gypsy	Tekay	+	1	10070
TE01s111022289HA412	01|chr|HA412	111022289	111030331	1671390	truncated TE	INT,galadriel	#NAME?	8042	FALSE	>0.5 Mya	LTR	Gypsy	Athila	+	1	923
TE01s111105001HA412	01|chr|HA412	111105001	111110291	0	truncated TE	AP,GAG,RNaseH,RT	GAGAPRTRNaseH-	5290	FALSE	<0.5 Mya	LTR	Gypsy	Tekay	+	2	464
TE01s111119554HA412	01|chr|HA412	111119554	111125963	896844	truncated TE	GAG,GAGCOAT	GAG----	6409	FALSE	>0.5 Mya	LTR	Copia	Ivana	+	1	983
TE01s111167272HA412	01|chr|HA412	111167272	111175375	1260405	truncated TE	AP,RNaseH,RT,primer	-APRTRNaseH-	8103	FALSE	>0.5 Mya	LTR	Gypsy	Tekay	+	3	5876
TE01s111239815HA412	01|chr|HA412	111239815	111245595	3952120	truncated TE	AP,RR	-AP---	5780	FALSE	>0.5 Mya	LTR	Gypsy	Athila	+	0	0
TE01s111292263HA412	01|chr|HA412	111292263	111299686	2609090	truncated TE	GAG,GAGCOAT,VAP	GAG----	7423	FALSE	>0.5 Mya	LTR	Copia	Ivana	+	0	0
TE01s111339900HA412	01|chr|HA412	111339900	111346301	1240315	truncated TE	RNaseH	---RNaseH-	6401	FALSE	>0.5 Mya	0	0	0	0	0	0
TE01s111354478HA412	01|chr|HA412	111354478	111362881	1442898	truncated TE	AP,INT,RT,galadriel	#NAME?	8403	FALSE	>0.5 Mya	LTR	Gypsy	Retand	+	2	755
TE01s111526013HA412	01|chr|HA412	111526013	111533488	1465160	truncated TE	GAG,GAGCOAT,primer	GAG----	7475	FALSE	>0.5 Mya	LTR	Copia	Ivana	+	0	0
TE01s111607492HA412	01|chr|HA412	111607492	111622884	3073727	Ty1/Copia	AP,GAG,INT,RNaseH,RT	GAGAPRTRNaseHINT	15392	FALSE	>0.5 Mya	LTR	Copia	SIRE	+	4	617
TE01s111728878HA412	01|chr|HA412	111728878	111731052	748436	truncated TE	INT,galadriel	#NAME?	2174	FALSE	>0.5 Mya	LTR	Gypsy	Tekay	+	0	0
TE01s111781781HA412	01|chr|HA412	111781781	111786296	4334475	truncated TE	AP,GAG,GAGCOAT	GAGAP---	4515	FALSE	>0.5 Mya	LTR	Copia	TAR	+	0	0
TE01s111869551HA412	01|chr|HA412	111869551	111879135	0	Ty3/Gypsy	AP,CHR,GAG,INT,RNaseH,RT,galadriel	GAGAPRTRNaseHINT	9584	FALSE	<0.5 Mya	LTR	Gypsy	Tekay	+	3	1154
TE01s111912357HA412	01|chr|HA412	111912357	111917461	546614	Ty3/Gypsy	AP,CHR,GAG,INT,RNaseH,RT,galadriel	GAGAPRTRNaseHINT	5104	FALSE	>0.5 Mya	LTR	Gypsy	Reina	+	1	4367
TE01s111965956HA412	01|chr|HA412	111965956	111973480	1289668	truncated TE	GAG,RT	GAG-RT--	7524	FALSE	>0.5 Mya	LTR	Gypsy	Tekay	+	1	5144
TE01s112056305HA412	01|chr|HA412	112056305	112069177	1159415	truncated TE	AP,GAG	GAGAP---	12872	FALSE	>0.5 Mya	LTR	Gypsy	Athila	+	2	1271
TE01s112106663HA412	01|chr|HA412	112106663	112118760	2447322	truncated TE	GAG,INT	GAG---INT	12097	FALSE	>0.5 Mya	LTR	Gypsy	Athila	+	1	5780
TE01s112130068HA412	01|chr|HA412	112130068	112140041	1860252	truncated TE	AP,RT	-APRT--	9973	FALSE	>0.5 Mya	LTR	Gypsy	Tekay	+	2	3446
TE01s112281095HA412	01|chr|HA412	112281095	112286375	0	Ty1/Copia	AP,GAG,INT,RNaseH,RT,primer	GAGAPRTRNaseHINT	5280	FALSE	<0.5 Mya	LTR	Copia	Ale	+	3	1928
TE01s112389449HA412	01|chr|HA412	112389449	112397447	2454695	truncated TE	INT,RNaseH,RT,galadriel	#NAME?	7998	FALSE	>0.5 Mya	LTR	Gypsy	Tekay	+	0	0
TE01s112403572HA412	01|chr|HA412	112403572	112411633	3192364	truncated TE	GAG	GAG----	8061	FALSE	>0.5 Mya	LTR	Copia	SIRE	+	0	0
TE01s112434750HA412	01|chr|HA412	112434750	112444952	831565	truncated TE	AP,GAG,INT,primer	GAGAP--INT	10202	FALSE	>0.5 Mya	LTR	Copia	SIRE	+	1	5027
TE01s112550885HA412	01|chr|HA412	112550885	112559390	371633	Ty3/Gypsy	AP,CHR,GAG,GAGCOAT,INT,RNaseH,RT,galadriel	GAGAPRTRNaseHINT	8505	FALSE	<0.5 Mya	LTR	Gypsy	Tekay	+	2	2654
TE01s112858823HA412	01|chr|HA412	112858823	112871856	0	Ty1/Copia	AP,GAG,INT,RNaseH,RT	GAGAPRTRNaseHINT	13033	FALSE	<0.5 Mya	LTR	Copia	Ivana	+	3	548
TE01s113314530HA412	01|chr|HA412	113314530	113321169	2901516	truncated TE	GAG,GAGCOAT,primer	GAG----	6639	FALSE	>0.5 Mya	LTR	Copia	Ivana	+	0	0
TE01s113391789HA412	01|chr|HA412	113391789	113400497	702362	truncated TE	CHR,INT,RNaseH,galadriel	#NAME?	8708	FALSE	>0.5 Mya	LTR	Gypsy	Tekay	+	1	1946
TE01s113559476HA412	01|chr|HA412	113559476	113571118	3086867	truncated TE	RNaseH,RT	--RTRNaseH-	11642	FALSE	>0.5 Mya	LTR	Gypsy	Athila	?	2	3776
TE01s113658927HA412	01|chr|HA412	113658927	113667359	2431136	truncated TE	GAG	GAG----	8432	FALSE	>0.5 Mya	LTR	Copia	TAR	+	1	7016
TE01s113702969HA412	01|chr|HA412	113702969	113713694	1500654	truncated TE	INT,RNaseH,RT,galadriel	#NAME?	10725	FALSE	>0.5 Mya	LTR	Gypsy	Athila	+	2	896
TE01s113744476HA412	01|chr|HA412	113744476	113755995	681979	truncated TE	AP	-AP---	11519	FALSE	>0.5 Mya	LTR	Gypsy	Tekay	+	1	701
TE01s113853580HA412	01|chr|HA412	113853580	113859343	1927168	truncated TE	AP,CHR,GAG,GAGCOAT,INT,RT,galadriel,primer	GAGAPRT-INT	5763	FALSE	>0.5 Mya	LTR	Gypsy	Tekay	+	2	2465
TE01s113881069HA412	01|chr|HA412	113881069	113890601	2585280	truncated TE	GAG,INT,RNaseH,RR,RT	GAG-RTRNaseHINT	9532	FALSE	>0.5 Mya	LTR	Copia	Ale	+	2	596
TE01s113893523HA412	01|chr|HA412	113893523	113898622	1203829	truncated TE	INT	#NAME?	5099	FALSE	>0.5 Mya	0	0	0	0	0	0
TE01s113913338HA412	01|chr|HA412	113913338	113921407	578682	truncated TE	AP,GAG	GAGAP---	8069	FALSE	>0.5 Mya	LTR	Gypsy	Tekay	+	1	5804
TE01s113999151HA412	01|chr|HA412	113999151	114002067	0	truncated TE	CHR,INT,RNaseH,galadriel	#NAME?	2916	FALSE	<0.5 Mya	LTR	Gypsy	Tekay	+	2	737
TE01s114039153HA412	01|chr|HA412	114039153	114052448	1983239	truncated TE	GAG,GAGCOAT	GAG----	13295	FALSE	>0.5 Mya	LTR	Copia	SIRE	+	0	0
TE01s114057841HA412	01|chr|HA412	114057841	114062680	808260	truncated TE	AP	-AP---	4839	FALSE	>0.5 Mya	LTR	Copia	mixture	+	0	0
TE01s114101835HA412	01|chr|HA412	114101835	114114266	808962	truncated TE	GAG	GAG----	12431	FALSE	>0.5 Mya	LTR	Gypsy	Tekay	+	0	0
TE01s114136392HA412	01|chr|HA412	114136392	114148767	1853767	truncated TE	INT,RNaseH,galadriel	#NAME?	12375	FALSE	>0.5 Mya	LTR	Gypsy	Tekay	+	1	983
TE01s114251917HA412	01|chr|HA412	114251917	114254076	408387	truncated TE	GAG	GAG----	2159	FALSE	<0.5 Mya	0	0	0	0	0	0
TE01s114260427HA412	01|chr|HA412	114260427	114267732	2957387	truncated TE	CHR,GAG,INT,galadriel,primer	GAG---INT	7305	FALSE	>0.5 Mya	LTR	Gypsy	Tekay	+	1	4340
TE01s114386790HA412	01|chr|HA412	114386790	114398215	4638783	Ty3/Gypsy	AP,GAG,INT,RNaseH,RT,galadriel	GAGAPRTRNaseHINT	11425	FALSE	>0.5 Mya	LTR	Gypsy	Tekay	+	3	6794
TE01s114468063HA412	01|chr|HA412	114468063	114482425	2256632	truncated TE	GAG	GAG----	14362	FALSE	>0.5 Mya	LTR	Copia	SIRE	+	1	1514
TE01s114561994HA412	01|chr|HA412	114561994	114571994	0	truncated TE	GAG,GAGCOAT	GAG----	10000	FALSE	<0.5 Mya	LTR	Copia	SIRE	+	1	875
TE01s114734349HA412	01|chr|HA412	114734349	114747143	1313643	truncated TE	AP,primer	-AP---	12794	FALSE	>0.5 Mya	LTR	Gypsy	Athila	+	1	758
TE01s114827202HA412	01|chr|HA412	114827202	114837639	1456066	Ty1/Copia	AP,GAG,INT,RNaseH,RT	GAGAPRTRNaseHINT	10437	FALSE	>0.5 Mya	LTR	Copia	SIRE	+	1	3017
TE01s114858655HA412	01|chr|HA412	114858655	114864624	947693	truncated TE	GAG	GAG----	5969	FALSE	>0.5 Mya	0	0	0	0	0	0
TE01s114946660HA412	01|chr|HA412	114946660	114948834	3017318	truncated TE	GAG	GAG----	2174	FALSE	>0.5 Mya	LTR	Gypsy	Reina	+	0	0
TE01s115010337HA412	01|chr|HA412	115010337	115017456	1076010	truncated TE	INT,RT	#NAME?	7119	FALSE	>0.5 Mya	LTR	Gypsy	Tekay	+	0	0
TE01s115025230HA412	01|chr|HA412	115025230	115032034	2433640	truncated TE	AP,INT,galadriel	#NAME?	6804	FALSE	>0.5 Mya	LTR	Gypsy	Athila	+	3	3134
TE01s115488597HA412	01|chr|HA412	115488597	115501743	2623953	Ty3/Gypsy	AP,CHR,GAG,INT,RNaseH,RT,galadriel	GAGAPRTRNaseHINT	13146	FALSE	>0.5 Mya	LTR	Gypsy	Tekay	+	5	476
TE01s115565704HA412	01|chr|HA412	115565704	115574300	3027415	truncated TE	AP,GAG,RT	GAGAPRT--	8596	FALSE	>0.5 Mya	LTR	Gypsy	Tekay	+	1	1703
TE01s115607609HA412	01|chr|HA412	115607609	115621897	6459805	truncated TE	AP,GAG	GAGAP---	14288	FALSE	>0.5 Mya	LTR	Gypsy	Athila	?	3	7196
TE01s115863981HA412	01|chr|HA412	115863981	115872789	0	truncated TE	INT,RNaseH,RT,galadriel	#NAME?	8808	FALSE	<0.5 Mya	LTR	Gypsy	Tekay	?	2	2651
TE01s115885774HA412	01|chr|HA412	115885774	115893843	2852270	truncated TE	GAG	GAG----	8069	FALSE	>0.5 Mya	LTR	Gypsy	CRM	+	0	0
TE01s115957199HA412	01|chr|HA412	115957199	115964153	3599588	truncated TE	GAG,RR,primer	GAG----	6954	FALSE	>0.5 Mya	0	0	0	0	0	0
TE01s116085838HA412	01|chr|HA412	116085838	116093553	4422537	truncated TE	INT,RNaseH	#NAME?	7715	FALSE	>0.5 Mya	LTR	Gypsy	Retand	+	2	842
TE01s11615032HA412	01|chr|HA412	11615032	11622938	3433103	truncated TE	GAG	GAG----	7906	FALSE	>0.5 Mya	LTR	Copia	Ivana	+	0	0
TE01s116199001HA412	01|chr|HA412	116199001	116206338	4597298	truncated TE	GAG,primer	GAG----	7337	FALSE	>0.5 Mya	0	0	0	0	0	0
TE01s116338389HA412	01|chr|HA412	116338389	116346138	729515	truncated TE	AP,GAG,GAGCOAT	GAGAP---	7749	FALSE	>0.5 Mya	LTR	Copia	mixture	+	1	719
TE01s116370535HA412	01|chr|HA412	116370535	116380552	1903433	truncated TE	GAG	GAG----	10017	FALSE	>0.5 Mya	LTR	Gypsy	Tekay	+	0	0
TE01s116381297HA412	01|chr|HA412	116381297	116392768	0	truncated TE	RNaseH,RT	--RTRNaseH-	11471	FALSE	<0.5 Mya	LTR	Copia	SIRE	+	1	8378
TE01s116418269HA412	01|chr|HA412	116418269	116428249	790992	truncated TE	AP,RNaseH,RT	-APRTRNaseH-	9980	FALSE	>0.5 Mya	LTR	Copia	SIRE	+	1	323
TE01s116442072HA412	01|chr|HA412	116442072	116457086	3517520	truncated TE	AP,RNaseH,RT	-APRTRNaseH-	15014	FALSE	>0.5 Mya	LTR	Gypsy	Tekay	?	3	734
TE01s116457222HA412	01|chr|HA412	116457222	116467966	3421035	truncated TE	AP,CHR,INT,RNaseH,RT,galadriel	#NAME?	10744	FALSE	>0.5 Mya	LTR	Gypsy	Tekay	+	3	653
TE01s116518727HA412	01|chr|HA412	116518727	116526478	1011645	Ty3/Gypsy	AP,GAG,GAGCOAT,INT,RNaseH,RT,galadriel	GAGAPRTRNaseHINT	7751	FALSE	>0.5 Mya	LTR	Gypsy	Tekay	+	2	1253
TE01s116610280HA412	01|chr|HA412	116610280	116619259	747666	truncated TE	GAG,primer	GAG----	8979	FALSE	>0.5 Mya	LTR	Gypsy	Retand	+	1	6866
TE01s116794917HA412	01|chr|HA412	116794917	116808722	769999	truncated TE	CHR,INT,RNaseH,galadriel	#NAME?	13805	FALSE	>0.5 Mya	LTR	Gypsy	Tekay	+	1	635
TE01s116844457HA412	01|chr|HA412	116844457	116854612	1623613	Ty3/Gypsy	AP,CHR,GAG,GAGCOAT,INT,RNaseH,RR,RT,galadriel	GAGAPRTRNaseHINT	10155	FALSE	>0.5 Mya	LTR	Gypsy	Tekay	+	2	3023
TE01s116892274HA412	01|chr|HA412	116892274	116903864	592049	Ty3/Gypsy	AP,CHR,GAG,INT,RNaseH,RT,galadriel	GAGAPRTRNaseHINT	11590	FALSE	>0.5 Mya	LTR	Gypsy	Tekay	+	2	2240
TE01s117036023HA412	01|chr|HA412	117036023	117041226	1785940	Ty1/Copia	AP,GAG,INT,RNaseH,RT	GAGAPRTRNaseHINT	5203	FALSE	>0.5 Mya	LTR	Copia	Tork	+	5	908
TE01s117083107HA412	01|chr|HA412	117083107	117090574	1208496	truncated TE	GAG	GAG----	7467	FALSE	>0.5 Mya	LTR	Copia	Ivana	+	0	0
TE01s117185058HA412	01|chr|HA412	117185058	117192595	255960	truncated TE	CHR,INT,RNaseH,RT,galadriel	#NAME?	7537	FALSE	<0.5 Mya	LTR	Gypsy	Tekay	?	1	1850
TE01s1172204HA412	01|chr|HA412	1172204	1186493	2617464	Ty3/Gypsy	AP,CHR,GAG,INT,RNaseH,RR,RT,galadriel,primer	GAGAPRTRNaseHINT	14289	FALSE	>0.5 Mya	LTR	Gypsy	Reina	+	3	758
TE01s117361060HA412	01|chr|HA412	117361060	117370718	578319	truncated TE	CHR,INT,galadriel	#NAME?	9658	FALSE	>0.5 Mya	LTR	Gypsy	Tekay	+	1	911
TE01s117641008HA412	01|chr|HA412	117641008	117642629	0	truncated TE	AP	-AP---	1621	FALSE	<0.5 Mya	0	0	0	0	0	0
TE01s117701445HA412	01|chr|HA412	117701445	117711410	5123377	truncated TE	RNaseH,RT	--RTRNaseH-	9965	FALSE	>0.5 Mya	LTR	Gypsy	mixture	+	1	6347
TE01s117853745HA412	01|chr|HA412	117853745	117857679	1732941	truncated TE	GAG,GAGCOAT	GAG----	3934	FALSE	>0.5 Mya	LTR	Copia	unknown	?	0	0
TE01s117865847HA412	01|chr|HA412	117865847	117872326	335596	Ty3/Gypsy	AP,CHR,GAG,GAGCOAT,INT,RNaseH,RT,galadriel,primer	GAGAPRTRNaseHINT	6479	FALSE	<0.5 Mya	LTR	Gypsy	Tekay	+	3	2309
TE01s117948769HA412	01|chr|HA412	117948769	117956562	1662403	Ty3/Gypsy	AP,CHR,GAG,GAGCOAT,INT,RNaseH,RT,galadriel	GAGAPRTRNaseHINT	7793	FALSE	>0.5 Mya	LTR	Gypsy	Tekay	+	2	1397
TE01s118053446HA412	01|chr|HA412	118053446	118060477	2242514	truncated TE	INT,RNaseH,RR,RT	#NAME?	7031	FALSE	>0.5 Mya	LTR	Gypsy	Retand	+	3	839
TE01s118075869HA412	01|chr|HA412	118075869	118085602	422163	Ty3/Gypsy	AP,GAG,INT,RNaseH,RT	GAGAPRTRNaseHINT	9733	FALSE	<0.5 Mya	LTR	Gypsy	Retand	+	5	1916
TE01s118133183HA412	01|chr|HA412	118133183	118140161	1004125	truncated TE	INT,RNaseH,RT,galadriel	#NAME?	6978	FALSE	>0.5 Mya	LTR	Gypsy	Tekay	+	2	1847
TE01s118149446HA412	01|chr|HA412	118149446	118151861	87020	truncated TE	AP,RR	-AP---	2415	FALSE	<0.5 Mya	LTR	Gypsy	CRM	+	1	1247
TE01s118196398HA412	01|chr|HA412	118196398	118197690	2675148	truncated TE	GAG,RNaseH,primer	GAG--RNaseH-	1292	FALSE	>0.5 Mya	LTR	Copia	mixture	+	0	0
TE01s11822636HA412	01|chr|HA412	11822636	11834865	1502413	Ty3/Gypsy	AP,CHR,GAG,INT,RNaseH,RT,galadriel	GAGAPRTRNaseHINT	12229	FALSE	>0.5 Mya	LTR	Gypsy	Tekay	+	3	2087
TE01s118340928HA412	01|chr|HA412	118340928	118351244	1628357	Ty3/Gypsy	AP,GAG,INT,RNaseH,RT,primer	GAGAPRTRNaseHINT	10316	FALSE	>0.5 Mya	LTR	Gypsy	Retand	+	2	2636
TE01s118367269HA412	01|chr|HA412	118367269	118375712	5014694	truncated TE	AP,CHR,INT,RNaseH,RT,galadriel,primer	#NAME?	8443	FALSE	>0.5 Mya	LTR	Gypsy	Tekay	+	5	644
TE01s118449625HA412	01|chr|HA412	118449625	118460419	1086138	truncated TE	GAG	GAG----	10794	FALSE	>0.5 Mya	LTR	Gypsy	Tekay	+	0	0
TE01s118483967HA412	01|chr|HA412	118483967	118488703	3286013	Ty1/Copia	AP,GAG,INT,RNaseH,RT	GAGAPRTRNaseHINT	4736	FALSE	>0.5 Mya	LTR	Copia	Ale	+	1	737
TE01s118552569HA412	01|chr|HA412	118552569	118554783	0	truncated TE	AP,GAG	GAGAP---	2214	FALSE	<0.5 Mya	0	0	0	0	0	0
TE01s119069053HA412	01|chr|HA412	119069053	119074089	0	truncated TE	INT,RNaseH,galadriel	#NAME?	5036	FALSE	<0.5 Mya	LTR	Gypsy	Tekay	+	3	2348
TE01s119077623HA412	01|chr|HA412	119077623	119088115	756764	truncated TE	GAG,INT	GAG---INT	10492	FALSE	>0.5 Mya	LTR	Gypsy	Athila	+	0	0
TE01s119093138HA412	01|chr|HA412	119093138	119100333	1798504	truncated TE	GAG	GAG----	7195	FALSE	>0.5 Mya	LTR	Copia	Ivana	+	0	0
TE01s119102260HA412	01|chr|HA412	119102260	119110498	1481024	Ty3/Gypsy	AP,CHR,GAG,INT,RNaseH,RT,galadriel	GAGAPRTRNaseHINT	8238	FALSE	>0.5 Mya	LTR	Gypsy	Tekay	+	4	779
TE01s11913795HA412	01|chr|HA412	11913795	11924077	1652178	truncated TE	AP,CHR,GAGCOAT,INT,RNaseH,RT,galadriel	#NAME?	10282	FALSE	>0.5 Mya	LTR	Gypsy	Tekay	+	2	1364
TE01s119160718HA412	01|chr|HA412	119160718	119174427	2579892	truncated TE	AP,INT,RNaseH,RT	#NAME?	13709	FALSE	>0.5 Mya	LTR	Copia	Ale	+	2	1313
TE01s119175308HA412	01|chr|HA412	119175308	119181234	1623938	truncated TE	GAG,primer	GAG----	5926	FALSE	>0.5 Mya	LTR	Copia	Ivana	+	0	0
TE01s119195147HA412	01|chr|HA412	119195147	119202050	1303824	truncated TE	AP,GAG,primer	GAGAP---	6903	FALSE	>0.5 Mya	LTR	Gypsy	Athila	+	1	2114
TE01s119203714HA412	01|chr|HA412	119203714	119209590	998983	truncated TE	GAG,GAGCOAT	GAG----	5876	FALSE	>0.5 Mya	0	0	0	0	0	0
TE01s119214847HA412	01|chr|HA412	119214847	119222914	791944	Ty3/Gypsy	AP,CHR,GAG,GAGCOAT,INT,RNaseH,RT,galadriel	GAGAPRTRNaseHINT	8067	FALSE	>0.5 Mya	LTR	Gypsy	Tekay	+	2	2333
TE01s119246278HA412	01|chr|HA412	119246278	119252217	702307	truncated TE	GAG,GAGCOAT,INT,RNaseH	GAG--RNaseHINT	5939	FALSE	>0.5 Mya	LTR	Gypsy	Tekay	+	0	0
TE01s119314836HA412	01|chr|HA412	119314836	119320253	3252849	truncated TE	AP,RNaseH	-AP-RNaseH-	5417	FALSE	>0.5 Mya	LTR	Gypsy	Tekay	+	0	0
TE01s11934231HA412	01|chr|HA412	11934231	11941452	1761037	truncated TE	GAG,primer	GAG----	7221	FALSE	>0.5 Mya	LTR	Copia	Ivana	+	0	0
TE01s119368410HA412	01|chr|HA412	119368410	119378629	670675	truncated TE	INT,RNaseH,RT,galadriel	#NAME?	10219	FALSE	>0.5 Mya	LTR	Gypsy	Tekay	+	3	3503
TE01s119382438HA412	01|chr|HA412	119382438	119389201	482103	truncated TE	GAG,GAGCOAT	GAG----	6763	FALSE	<0.5 Mya	0	0	0	0	0	0
TE01s119407165HA412	01|chr|HA412	119407165	119411517	614957	Ty1/Copia	AP,GAG,INT,RNaseH,RR,RT	GAGAPRTRNaseHINT	4352	FALSE	>0.5 Mya	LTR	Copia	Tork	+	2	2060
TE01s119478661HA412	01|chr|HA412	119478661	119481566	656035	truncated TE	INT,RNaseH,RT,galadriel	#NAME?	2905	FALSE	>0.5 Mya	LTR	Gypsy	Tekay	+	2	962
TE01s119546207HA412	01|chr|HA412	119546207	119555324	600622	truncated TE	AP,GAG,RNaseH,RT	GAGAPRTRNaseH-	9117	FALSE	>0.5 Mya	LTR	Gypsy	Tekay	+	1	1052
TE01s11966180HA412	01|chr|HA412	11966180	11972361	1287142	truncated TE	GAG,GAGCOAT	GAG----	6181	FALSE	>0.5 Mya	0	0	0	0	0	0
TE01s119684650HA412	01|chr|HA412	119684650	119693450	679430	Ty3/Gypsy	AP,GAG,RT	GAGAPRT--	8800	FALSE	>0.5 Mya	LTR	Gypsy	Tekay	+	2	2792
TE01s119684650HA412	01|chr|HA412	119684650	119693450	679430	truncated TE	AP,GAG,RT	GAGAPRT--	8800	FALSE	>0.5 Mya	LTR	Gypsy	Tekay	+	2	2792
TE01s119693452HA412	01|chr|HA412	119693452	119700509	1348646	Ty3/Gypsy	AP,CHR,GAG,INT,RNaseH,RT,galadriel	GAGAPRTRNaseHINT	7057	FALSE	>0.5 Mya	LTR	Gypsy	Tekay	+	2	2531
TE01s119693452HA412	01|chr|HA412	119693452	119700509	1348646	truncated TE	AP,CHR,GAG,INT,RNaseH,RT,galadriel	GAGAPRTRNaseHINT	7057	FALSE	>0.5 Mya	LTR	Gypsy	Tekay	+	2	2531
TE01s119886952HA412	01|chr|HA412	119886952	119889462	1587094	truncated TE	AP,GAG,GAGCOAT	GAGAP---	2510	FALSE	>0.5 Mya	LTR	Gypsy	Tekay	+	0	0
TE01s11991941HA412	01|chr|HA412	11991941	11998862	869160	truncated TE	GAG,GAGCOAT	GAG----	6921	FALSE	>0.5 Mya	LTR	Copia	SIRE	+	0	0
TE01s119931697HA412	01|chr|HA412	119931697	119943550	4681284	Ty1/Copia	AP,GAG,INT,RNaseH,RT	GAGAPRTRNaseHINT	11853	FALSE	>0.5 Mya	LTR	Copia	SIRE	+	3	1826
TE01s120016318HA412	01|chr|HA412	120016318	120030492	754785	truncated TE	CHR,INT,galadriel	#NAME?	14174	FALSE	>0.5 Mya	LTR	Gypsy	Tekay	+	1	1292
TE01s120040456HA412	01|chr|HA412	120040456	120050565	1137328	Ty3/Gypsy	AP,CHR,GAG,GAGCOAT,INT,RNaseH,RT,galadriel	GAGAPRTRNaseHINT	10109	FALSE	>0.5 Mya	LTR	Gypsy	Tekay	+	4	854
TE01s12004319HA412	01|chr|HA412	12004319	12014893	2127992	truncated TE	AP,GAGCOAT,INT,RNaseH,RT,galadriel	#NAME?	10574	FALSE	>0.5 Mya	LTR	Gypsy	Tekay	+	3	1337
TE01s120053233HA412	01|chr|HA412	120053233	120060678	2159552	truncated TE	GAG,primer	GAG----	7445	FALSE	>0.5 Mya	LTR	Copia	Ivana	+	0	0
TE01s120287712HA412	01|chr|HA412	120287712	120298182	0	truncated TE	AP,INT,RNaseH,RT,galadriel	#NAME?	10470	FALSE	<0.5 Mya	LTR	Gypsy	Athila	+	3	1520
TE01s120335336HA412	01|chr|HA412	120335336	120345135	229275	truncated TE	GAG,GAGCOAT	GAG----	9799	FALSE	<0.5 Mya	0	0	0	0	0	0
TE01s12038578HA412	01|chr|HA412	12038578	12045508	1134737	Ty3/Gypsy	AP,CHR,GAG,INT,RNaseH,RT,galadriel	GAGAPRTRNaseHINT	6930	FALSE	>0.5 Mya	LTR	Gypsy	Tekay	+	2	1886
TE01s120708948HA412	01|chr|HA412	120708948	120716303	0	Ty1/Copia	AP,GAG,INT,RNaseH,RT,primer	GAGAPRTRNaseHINT	7355	FALSE	<0.5 Mya	LTR	Copia	Ivana	+	7	2036
TE01s120729923HA412	01|chr|HA412	120729923	120740311	2887853	Ty3/Gypsy	AP,GAG,INT,RNaseH,RT,primer	GAGAPRTRNaseHINT	10388	FALSE	>0.5 Mya	LTR	Gypsy	Retand	+	2	521
TE01s120828863HA412	01|chr|HA412	120828863	120838858	1257789	Ty3/Gypsy	AP,CHR,GAG,INT,RNaseH,RT,galadriel,primer	GAGAPRTRNaseHINT	9995	FALSE	>0.5 Mya	LTR	Gypsy	Tekay	+	1	2522
TE01s120867713HA412	01|chr|HA412	120867713	120879006	2234951	Ty3/Gypsy	AP,GAG,INT,RNaseH,RR,RT,primer	GAGAPRTRNaseHINT	11293	FALSE	>0.5 Mya	LTR	Gypsy	Retand	+	5	1934
TE01s121046878HA412	01|chr|HA412	121046878	121054623	148062	truncated TE	GAG	GAG----	7745	FALSE	<0.5 Mya	LTR	Copia	Ivana	+	0	0
TE01s121069433HA412	01|chr|HA412	121069433	121071676	1731997	truncated TE	AP	-AP---	2243	FALSE	>0.5 Mya	LTR	Copia	Ivana	+	0	0
TE01s121113458HA412	01|chr|HA412	121113458	121118655	488009	truncated TE	AP	-AP---	5197	FALSE	<0.5 Mya	LTR	Gypsy	Athila	+	1	383
TE01s121179836HA412	01|chr|HA412	121179836	121187148	2079728	truncated TE	GAG,GAGCOAT	GAG----	7312	FALSE	>0.5 Mya	LTR	Copia	Ivana	+	0	0
TE01s121217694HA412	01|chr|HA412	121217694	121226754	2108296	truncated TE	AP,CHR,INT,RNaseH,RT,galadriel,primer	#NAME?	9060	FALSE	>0.5 Mya	LTR	Gypsy	Tekay	+	3	587
TE01s121217694HA412	01|chr|HA412	121217694	121226754	2108296	Ty3/Gypsy	AP,CHR,INT,RNaseH,RT,galadriel,primer	#NAME?	9060	FALSE	>0.5 Mya	LTR	Gypsy	Tekay	+	3	587
TE01s121311641HA412	01|chr|HA412	121311641	121315757	1848674	truncated TE	GAG,GAGCOAT,RNaseH,RT	GAG-RTRNaseH-	4116	FALSE	>0.5 Mya	LTR	Gypsy	mixture	+	0	0
TE01s121321238HA412	01|chr|HA412	121321238	121330093	2319446	truncated TE	GAG	GAG----	8855	FALSE	>0.5 Mya	LTR	Copia	Ivana	+	0	0
TE01s121335852HA412	01|chr|HA412	121335852	121341134	702989	truncated TE	GAG,GAGCOAT	GAG----	5282	FALSE	>0.5 Mya	0	0	0	0	0	0
TE01s121345274HA412	01|chr|HA412	121345274	121352437	1582420	truncated TE	GAG,GAGCOAT	GAG----	7163	FALSE	>0.5 Mya	LTR	Copia	unknown	?	0	0
TE01s121363501HA412	01|chr|HA412	121363501	121371994	3012269	truncated TE	AP,CHR,GAG,INT,RT,galadriel	GAGAPRT-INT	8493	FALSE	>0.5 Mya	LTR	Gypsy	Tekay	+	1	4010
TE01s121484083HA412	01|chr|HA412	121484083	121493197	3713335	Ty3/Gypsy	AP,CHR,GAG,GAGCOAT,INT,RNaseH,RT,galadriel,primer	GAGAPRTRNaseHINT	9114	FALSE	>0.5 Mya	LTR	Gypsy	Tekay	+	1	491
TE01s121513225HA412	01|chr|HA412	121513225	121516277	0	truncated TE	AP,GAG	GAGAP---	3052	FALSE	<0.5 Mya	LTR	Copia	Ale	+	2	1391
TE01s121587796HA412	01|chr|HA412	121587796	121594679	390164	truncated TE	GAG,RNaseH	GAG--RNaseH-	6883	FALSE	<0.5 Mya	LTR	Gypsy	Tekay	+	0	0
TE01s121659196HA412	01|chr|HA412	121659196	121666808	2061195	truncated TE	GAG,primer	GAG----	7612	FALSE	>0.5 Mya	LTR	Copia	Ivana	+	0	0
TE01s121688720HA412	01|chr|HA412	121688720	121703468	950725	truncated TE	INT,galadriel	#NAME?	14748	FALSE	>0.5 Mya	LTR	Gypsy	Athila	+	1	443
TE01s121752663HA412	01|chr|HA412	121752663	121756374	1382440	truncated TE	INT	#NAME?	3711	FALSE	>0.5 Mya	LTR	Gypsy	Retand	+	1	344
TE01s121783169HA412	01|chr|HA412	121783169	121796797	0	truncated TE	INT,RR	#NAME?	13628	FALSE	<0.5 Mya	0	0	0	0	0	0
TE01s121837845HA412	01|chr|HA412	121837845	121848136	937035	Ty1/Copia	AP,GAG,INT,RNaseH,RT,primer	GAGAPRTRNaseHINT	10291	FALSE	>0.5 Mya	LTR	Copia	SIRE	+	4	1331
TE01s121896740HA412	01|chr|HA412	121896740	121900969	564863	truncated TE	GAG,GAGCOAT	GAG----	4229	FALSE	>0.5 Mya	0	0	0	0	1	773
TE01s121921584HA412	01|chr|HA412	121921584	121928478	316971	truncated TE	INT,RNaseH,galadriel	#NAME?	6894	FALSE	<0.5 Mya	LTR	Gypsy	Tekay	+	1	2525
TE01s122049697HA412	01|chr|HA412	122049697	122059570	2164563	truncated TE	CHR,GAG,INT,galadriel	GAG---INT	9873	FALSE	>0.5 Mya	LTR	Gypsy	Tekay	+	1	812
TE01s122110030HA412	01|chr|HA412	122110030	122118272	839100	Ty3/Gypsy	AP,CHR,GAG,GAGCOAT,INT,RNaseH,RT,galadriel	GAGAPRTRNaseHINT	8242	FALSE	>0.5 Mya	LTR	Gypsy	Tekay	+	2	2345
TE01s122119387HA412	01|chr|HA412	122119387	122128806	3725686	Ty3/Gypsy	AP,GAG,INT,RNaseH,RT,galadriel	GAGAPRTRNaseHINT	9419	FALSE	>0.5 Mya	LTR	Gypsy	Tekay	+	2	989
TE01s122147974HA412	01|chr|HA412	122147974	122157877	422163	Ty3/Gypsy	AP,GAG,INT,RNaseH,RT	GAGAPRTRNaseHINT	9903	FALSE	<0.5 Mya	LTR	Gypsy	Retand	+	2	3299
TE01s122347775HA412	01|chr|HA412	122347775	122356210	430487	Ty3/Gypsy	AP,CHR,GAG,INT,RNaseH,RT,galadriel	GAGAPRTRNaseHINT	8435	FALSE	<0.5 Mya	LTR	Gypsy	Tekay	+	1	4484
TE01s122434482HA412	01|chr|HA412	122434482	122441841	2983310	truncated TE	GAG	GAG----	7359	FALSE	>0.5 Mya	LTR	Copia	Ivana	+	0	0
TE01s122467185HA412	01|chr|HA412	122467185	122477211	2090107	Ty3/Gypsy	AP,CHR,GAG,INT,RNaseH,RT,galadriel	GAGAPRTRNaseHINT	10026	FALSE	>0.5 Mya	LTR	Gypsy	Tekay	+	3	1559
TE01s122489914HA412	01|chr|HA412	122489914	122497909	2966546	Ty3/Gypsy	AP,CHR,GAG,GAGCOAT,INT,RNaseH,RT,galadriel	GAGAPRTRNaseHINT	7995	FALSE	>0.5 Mya	LTR	Gypsy	Tekay	+	3	602
TE01s122506370HA412	01|chr|HA412	122506370	122513105	1534591	truncated TE	GAG,GAGCOAT	GAG----	6735	FALSE	>0.5 Mya	LTR	Gypsy	unknown	?	0	0
TE01s122675843HA412	01|chr|HA412	122675843	122683104	800918	Ty3/Gypsy	AP,CHR,GAG,GAGCOAT,INT,RNaseH,RT,galadriel	GAGAPRTRNaseHINT	7261	FALSE	>0.5 Mya	LTR	Gypsy	Tekay	+	2	1886
TE01s122732757HA412	01|chr|HA412	122732757	122742804	5138900	truncated TE	AP,INT,RNaseH,RT,primer	#NAME?	10047	FALSE	>0.5 Mya	LTR	Gypsy	Retand	+	6	1031
TE01s122798642HA412	01|chr|HA412	122798642	122804297	2094923	truncated TE	CHR,GAG,INT,galadriel	GAG---INT	5655	FALSE	>0.5 Mya	LTR	Gypsy	Tekay	+	0	0
TE01s122977993HA412	01|chr|HA412	122977993	122983710	84834	truncated TE	AP,CHR,INT,RNaseH,RT,galadriel	#NAME?	5717	FALSE	<0.5 Mya	LTR	Gypsy	Tekay	+	4	914
TE01s12300359HA412	01|chr|HA412	12300359	12309570	2184591	Ty3/Gypsy	AP,CHR,GAG,INT,RNaseH,RR,RT,galadriel	GAGAPRTRNaseHINT	9211	FALSE	>0.5 Mya	LTR	Gypsy	Tekay	+	2	1631
TE01s123013463HA412	01|chr|HA412	123013463	123025855	3436498	truncated TE	RT	--RT--	12392	FALSE	>0.5 Mya	LTR	Gypsy	Retand	?	1	6782
TE01s12309812HA412	01|chr|HA412	12309812	12322835	1365067	Ty3/Gypsy	AP,GAG,INT,RNaseH,RR,RT,galadriel	GAGAPRTRNaseHINT	13023	FALSE	>0.5 Mya	LTR	Gypsy	Athila	+	4	1019
TE01s123119656HA412	01|chr|HA412	123119656	123126959	1585272	truncated TE	GAG,primer	GAG----	7303	FALSE	>0.5 Mya	LTR	Copia	Ivana	+	0	0
TE01s123198401HA412	01|chr|HA412	123198401	123206718	1596202	truncated TE	CHR,INT,RNaseH,galadriel	#NAME?	8317	FALSE	>0.5 Mya	LTR	Gypsy	Tekay	+	1	1472
TE01s123230558HA412	01|chr|HA412	123230558	123241697	693539	truncated TE	AP,CHR,GAG,INT,RT,galadriel	GAGAPRT-INT	11139	FALSE	>0.5 Mya	LTR	Gypsy	Tekay	+	3	1373
TE01s12323097HA412	01|chr|HA412	12323097	12333851	955370	Ty3/Gypsy	AP,CHR,GAG,GAGCOAT,INT,RNaseH,RR,RT,galadriel	GAGAPRTRNaseHINT	10754	FALSE	>0.5 Mya	LTR	Gypsy	Tekay	+	2	2807
TE01s123319072HA412	01|chr|HA412	123319072	123326703	1612356	truncated TE	GAG	GAG----	7631	FALSE	>0.5 Mya	LTR	Copia	Bianca	+	0	0
TE01s123409272HA412	01|chr|HA412	123409272	123418876	2206328	truncated TE	AP,CHR,INT,RNaseH,RT,galadriel	#NAME?	9604	FALSE	>0.5 Mya	LTR	Gypsy	Tekay	+	3	1688
TE01s12365727HA412	01|chr|HA412	12365727	12376961	882927	truncated TE	AP,GAG,INT	GAGAP--INT	11234	FALSE	>0.5 Mya	LTR	Copia	SIRE	+	3	4301
TE01s123702093HA412	01|chr|HA412	123702093	123713858	0	truncated TE	GAG,GAGCOAT	GAG----	11765	FALSE	<0.5 Mya	LTR	Gypsy	CRM	+	0	0
TE01s123794534HA412	01|chr|HA412	123794534	123800171	152057	truncated TE	GAG,GAGCOAT	GAG----	5637	FALSE	<0.5 Mya	0	0	0	0	0	0
TE01s123930360HA412	01|chr|HA412	123930360	123941484	1948964	Ty3/Gypsy	AP,GAG,GAGCOAT,INT,RNaseH,RT,galadriel	GAGAPRTRNaseHINT	11124	FALSE	>0.5 Mya	LTR	Gypsy	Tekay	+	3	554
TE01s124012738HA412	01|chr|HA412	124012738	124024245	901797	truncated TE	INT,RNaseH	#NAME?	11507	FALSE	>0.5 Mya	LTR	Gypsy	Retand	+	2	1994
TE01s124075796HA412	01|chr|HA412	124075796	124082145	2009668	truncated TE	GAG,GAGCOAT,primer	GAG----	6349	FALSE	>0.5 Mya	LTR	Copia	Ivana	+	0	0
TE01s124117296HA412	01|chr|HA412	124117296	124124632	375694	truncated TE	GAG	GAG----	7336	FALSE	<0.5 Mya	LTR	Copia	Ivana	+	0	0
TE01s124155761HA412	01|chr|HA412	124155761	124162891	3733882	truncated TE	AP,CHR,INT,RNaseH,RT,galadriel	#NAME?	7130	FALSE	>0.5 Mya	LTR	Gypsy	Tekay	+	2	1352
TE01s124261711HA412	01|chr|HA412	124261711	124270263	1484342	truncated TE	GAG,RNaseH,RT	GAG-RTRNaseH-	8552	FALSE	>0.5 Mya	LTR	Copia	mixture	+	2	1877
TE01s124346289HA412	01|chr|HA412	124346289	124358198	0	truncated TE	AP	-AP---	11909	FALSE	<0.5 Mya	LTR	Gypsy	Tekay	+	0	0
TE01s124382797HA412	01|chr|HA412	124382797	124385712	608061	truncated TE	RT	--RT--	2915	FALSE	>0.5 Mya	0	0	0	0	0	0
TE01s124449372HA412	01|chr|HA412	124449372	124457155	1454325	truncated TE	GAG	GAG----	7783	FALSE	>0.5 Mya	LTR	Gypsy	Tekay	+	0	0
TE01s12454658HA412	01|chr|HA412	12454658	12462987	749225	truncated TE	INT	#NAME?	8329	FALSE	>0.5 Mya	0	0	0	0	0	0
TE01s124564023HA412	01|chr|HA412	124564023	124574086	628165	Ty1/Copia	AP,GAG,INT,RNaseH,RT,primer	GAGAPRTRNaseHINT	10063	FALSE	>0.5 Mya	LTR	Copia	SIRE	+	3	1349
TE01s124632277HA412	01|chr|HA412	124632277	124634701	1640788	truncated TE	INT,galadriel	#NAME?	2424	FALSE	>0.5 Mya	LTR	Gypsy	Retand	+	0	0
TE01s124687412HA412	01|chr|HA412	124687412	124695535	183103	truncated TE	AP,GAG	GAGAP---	8123	FALSE	<0.5 Mya	LTR	Gypsy	Athila	+	2	1469
TE01s12472477HA412	01|chr|HA412	12472477	12478209	1657503	Ty3/Gypsy	AP,GAG,GAGCOAT,INT,RNaseH,RT,galadriel	GAGAPRTRNaseHINT	5732	FALSE	>0.5 Mya	LTR	Gypsy	Tekay	+	2	431
TE01s124738633HA412	01|chr|HA412	124738633	124749052	503894	Ty3/Gypsy	AP,GAG,INT,RNaseH,RR,RT,galadriel	GAGAPRTRNaseHINT	10419	FALSE	>0.5 Mya	LTR	Gypsy	Tekay	+	5	1556
TE01s124761324HA412	01|chr|HA412	124761324	124771569	1157025	Ty1/Copia	AP,GAG,GAGCOAT,INT,RNaseH,RT	GAGAPRTRNaseHINT	10245	FALSE	>0.5 Mya	LTR	Copia	SIRE	+	4	1271
TE01s124818370HA412	01|chr|HA412	124818370	124828993	1338624	Ty3/Gypsy	AP,CHR,GAG,INT,RNaseH,RT,galadriel	GAGAPRTRNaseHINT	10623	FALSE	>0.5 Mya	LTR	Gypsy	Tekay	+	4	758
TE01s124951748HA412	01|chr|HA412	124951748	124963237	1157995	truncated TE	INT,RT	#NAME?	11489	FALSE	>0.5 Mya	LTR	Copia	Ivana	+	0	0
TE01s124979674HA412	01|chr|HA412	124979674	124990416	696871	truncated TE	INT,RT	#NAME?	10742	FALSE	>0.5 Mya	mixture	mixture	unknown	+	0	0
TE01s125049561HA412	01|chr|HA412	125049561	125056581	461728	truncated TE	INT,RT	#NAME?	7020	FALSE	<0.5 Mya	LTR	Gypsy	Tekay	+	0	0
TE01s125276006HA412	01|chr|HA412	125276006	125285155	1369951	truncated TE	AP,CHR,INT,RNaseH,RT,galadriel	#NAME?	9149	FALSE	>0.5 Mya	LTR	Gypsy	Tekay	+	2	1178
TE01s125286652HA412	01|chr|HA412	125286652	125291406	1919419	Ty1/Copia	AP,GAG,INT,RNaseH,RT	GAGAPRTRNaseHINT	4754	FALSE	>0.5 Mya	LTR	Copia	Ale	+	4	1115
TE01s125295526HA412	01|chr|HA412	125295526	125305903	3653375	truncated TE	AP,RNaseH,RR,RT	-APRTRNaseH-	10377	FALSE	>0.5 Mya	LTR	Copia	Ale	+	1	530
TE01s125377369HA412	01|chr|HA412	125377369	125385523	0	truncated TE	INT,RR,galadriel	#NAME?	8154	FALSE	<0.5 Mya	LTR	Gypsy	Tekay	+	2	647
TE01s125428040HA412	01|chr|HA412	125428040	125435405	3913611	truncated TE	INT,RNaseH,RT	#NAME?	7365	FALSE	>0.5 Mya	LTR	Gypsy	Retand	+	1	410
TE01s125458416HA412	01|chr|HA412	125458416	125463876	0	truncated TE	RT	--RT--	5460	FALSE	<0.5 Mya	LTR	Copia	Tork	+	1	2933
TE01s125497010HA412	01|chr|HA412	125497010	125504409	2969413	truncated TE	CHR,INT,galadriel	#NAME?	7399	FALSE	>0.5 Mya	LTR	Gypsy	Tekay	+	1	371
TE01s125536890HA412	01|chr|HA412	125536890	125540017	4750045	truncated TE	AP,GAG,RNaseH,RT	GAGAPRTRNaseH-	3127	FALSE	>0.5 Mya	LTR	Gypsy	CRM	+	1	1016
TE01s125623956HA412	01|chr|HA412	125623956	125625901	513108	truncated TE	RT	--RT--	1945	FALSE	>0.5 Mya	LTR	Gypsy	Tekay	+	1	611
TE01s125635395HA412	01|chr|HA412	125635395	125647399	1303449	truncated TE	AP,INT,RNaseH,RT,galadriel	#NAME?	12004	FALSE	>0.5 Mya	LTR	Gypsy	Tekay	+	1	2462
TE01s125723205HA412	01|chr|HA412	125723205	125736818	221805	truncated TE	CHR,INT,galadriel	#NAME?	13613	FALSE	<0.5 Mya	LTR	Gypsy	Tekay	+	1	1214
TE01s125837094HA412	01|chr|HA412	125837094	125841745	1862680	truncated TE	AP,INT,RNaseH,RT	#NAME?	4651	FALSE	>0.5 Mya	LTR	Copia	Ale	+	2	2963
TE01s125879913HA412	01|chr|HA412	125879913	125886874	1190043	truncated TE	RT	--RT--	6961	FALSE	>0.5 Mya	LTR	Gypsy	Tekay	+	1	5936
TE01s125888543HA412	01|chr|HA412	125888543	125892389	174256	truncated TE	CHR,INT,galadriel	#NAME?	3846	FALSE	<0.5 Mya	LTR	Gypsy	Tekay	+	1	2375
TE01s125915901HA412	01|chr|HA412	125915901	125924153	780211	Ty3/Gypsy	AP,CHR,GAG,INT,RNaseH,RT,galadriel	GAGAPRTRNaseHINT	8252	FALSE	>0.5 Mya	LTR	Gypsy	Tekay	+	1	4499
TE01s125925031HA412	01|chr|HA412	125925031	125934402	1009469	Ty3/Gypsy	AP,GAG,INT,RNaseH,RT,galadriel	GAGAPRTRNaseHINT	9371	FALSE	>0.5 Mya	LTR	Gypsy	Tekay	+	2	1889
TE01s125944942HA412	01|chr|HA412	125944942	125952576	254505	truncated TE	INT,RNaseH,RT,galadriel	#NAME?	7634	FALSE	<0.5 Mya	LTR	Gypsy	Tekay	+	2	1349
TE01s126023987HA412	01|chr|HA412	126023987	126033389	489877	truncated TE	AP,GAG,RNaseH,primer	GAGAP-RNaseH-	9402	FALSE	<0.5 Mya	LTR	Copia	mixture	+	1	392
TE01s12603725HA412	01|chr|HA412	12603725	12614445	1300177	Ty3/Gypsy	AP,GAG,INT,RNaseH,RT,galadriel	GAGAPRTRNaseHINT	10720	FALSE	>0.5 Mya	LTR	Gypsy	Retand	+	4	635
TE01s12617290HA412	01|chr|HA412	12617290	12627176	2294619	truncated TE	CHR,GAG,INT,RNaseH,RT,galadriel	GAG-RTRNaseHINT	9886	FALSE	>0.5 Mya	LTR	Gypsy	Tekay	+	1	2615
TE01s126247636HA412	01|chr|HA412	126247636	126259470	934260	truncated TE	GAG,RNaseH,RT,primer	GAG-RTRNaseH-	11834	FALSE	>0.5 Mya	LTR	Copia	SIRE	+	3	5351
TE01s12629319HA412	01|chr|HA412	12629319	12637663	1136356	truncated TE	AP,INT,RNaseH,RT,galadriel	#NAME?	8344	FALSE	>0.5 Mya	LTR	Gypsy	Tekay	+	2	2627
TE01s126375064HA412	01|chr|HA412	126375064	126379372	99984	truncated TE	AP,RR	-AP---	4308	FALSE	<0.5 Mya	LTR	Copia	Ivana	+	0	0
TE01s126692281HA412	01|chr|HA412	126692281	126699105	2701063	truncated TE	AP,CHR,INT,RNaseH,RT,galadriel	#NAME?	6824	FALSE	>0.5 Mya	LTR	Gypsy	Tekay	+	3	1253
TE01s126705451HA412	01|chr|HA412	126705451	126712181	1132390	truncated TE	AP	-AP---	6730	FALSE	>0.5 Mya	LTR	Gypsy	Retand	+	0	0
TE01s126876357HA412	01|chr|HA412	126876357	126883370	1027982	truncated TE	GAG,GAGCOAT	GAG----	7013	FALSE	>0.5 Mya	LTR	Copia	Ivana	+	1	347
TE01s126964583HA412	01|chr|HA412	126964583	126971634	726195	truncated TE	AP,GAG	GAGAP---	7051	FALSE	>0.5 Mya	LTR	Gypsy	Athila	+	2	1007
TE01s12697328HA412	01|chr|HA412	12697328	12707636	2187919	Ty3/Gypsy	AP,GAG,INT,RNaseH,RT	GAGAPRTRNaseHINT	10308	FALSE	>0.5 Mya	LTR	Gypsy	Retand	+	5	788
TE01s127065854HA412	01|chr|HA412	127065854	127070594	394018	Ty1/Copia	AP,GAG,INT,RNaseH,RR,RT	GAGAPRTRNaseHINT	4740	FALSE	<0.5 Mya	LTR	Copia	Ale	+	1	4502
TE01s127119431HA412	01|chr|HA412	127119431	127129915	580630	truncated TE	GAG,primer	GAG----	10484	FALSE	>0.5 Mya	0	0	0	0	0	0
TE01s12714582HA412	01|chr|HA412	12714582	12721675	851096	truncated TE	AP,GAG,RT	GAGAPRT--	7093	FALSE	>0.5 Mya	LTR	Gypsy	Tekay	+	2	2324
TE01s127254010HA412	01|chr|HA412	127254010	127265106	1080978	Ty3/Gypsy	AP,CHR,GAG,GAGCOAT,INT,RNaseH,RT,galadriel,primer	GAGAPRTRNaseHINT	11096	FALSE	>0.5 Mya	LTR	Gypsy	Tekay	+	3	1919
TE01s127337322HA412	01|chr|HA412	127337322	127346368	194841	truncated TE	INT,RT,galadriel,primer	#NAME?	9046	FALSE	<0.5 Mya	LTR	Gypsy	Tekay	+	0	0
TE01s127450612HA412	01|chr|HA412	127450612	127459782	1296161	truncated TE	AP,CHR,INT,RNaseH,RT,galadriel,primer	#NAME?	9170	FALSE	>0.5 Mya	LTR	Gypsy	Tekay	+	3	2912
TE01s127500876HA412	01|chr|HA412	127500876	127507291	482475	truncated TE	RNaseH,RT	--RTRNaseH-	6415	FALSE	<0.5 Mya	LTR	Gypsy	Tekay	+	1	821
TE01s127708871HA412	01|chr|HA412	127708871	127710715	1010474	truncated TE	AP	-AP---	1844	FALSE	>0.5 Mya	LTR	Gypsy	Reina	+	0	0
TE01s127863448HA412	01|chr|HA412	127863448	127871019	3149141	Ty3/Gypsy	AP,CHR,GAG,INT,RNaseH,RT,galadriel	GAGAPRTRNaseHINT	7571	FALSE	>0.5 Mya	LTR	Gypsy	Tekay	+	3	2039
TE01s128067394HA412	01|chr|HA412	128067394	128072709	4859306	truncated TE	AP,GAG,RNaseH,RT	GAGAPRTRNaseH-	5315	FALSE	>0.5 Mya	LTR	Gypsy	Tekay	+	2	2048
TE01s128079518HA412	01|chr|HA412	128079518	128087460	689140	truncated TE	INT,RT,galadriel	#NAME?	7942	FALSE	>0.5 Mya	LTR	Gypsy	Tekay	+	0	0
TE01s128088694HA412	01|chr|HA412	128088694	128094916	434596	truncated TE	INT,RNaseH,RT,galadriel	#NAME?	6222	FALSE	<0.5 Mya	LTR	Gypsy	Tekay	+	0	0
TE01s128124308HA412	01|chr|HA412	128124308	128134722	2011633	truncated TE	AP,GAGCOAT	-AP---	10414	FALSE	>0.5 Mya	LTR	Gypsy	mixture	+	1	1238
TE01s128384741HA412	01|chr|HA412	128384741	128395172	1651288	Ty3/Gypsy	AP,GAG,INT,RNaseH,RT,galadriel	GAGAPRTRNaseHINT	10431	FALSE	>0.5 Mya	LTR	Gypsy	Tekay	+	4	5384
TE01s128459517HA412	01|chr|HA412	128459517	128465732	779587	truncated TE	GAG,GAGCOAT,RT	GAG-RT--	6215	FALSE	>0.5 Mya	LTR	Gypsy	Tekay	+	0	0
TE01s128469081HA412	01|chr|HA412	128469081	128474012	1450857	truncated TE	AP	-AP---	4931	FALSE	>0.5 Mya	0	0	0	0	0	0
TE01s128479121HA412	01|chr|HA412	128479121	128486535	2668231	truncated TE	GAG,GAGCOAT,primer	GAG----	7414	FALSE	>0.5 Mya	LTR	Copia	Ivana	+	0	0
TE01s128517037HA412	01|chr|HA412	128517037	128528369	2160197	truncated TE	INT,RNaseH,RT,galadriel	#NAME?	11332	FALSE	>0.5 Mya	LTR	Gypsy	Tekay	+	2	2672
TE01s128530828HA412	01|chr|HA412	128530828	128540024	2179350	truncated TE	CHR,INT,galadriel	#NAME?	9196	FALSE	>0.5 Mya	LTR	Gypsy	Tekay	+	1	1304
TE01s128597532HA412	01|chr|HA412	128597532	128599510	2256921	truncated TE	AP,GAG	GAGAP---	1978	FALSE	>0.5 Mya	LTR	Copia	Ivana	+	0	0
TE01s128788144HA412	01|chr|HA412	128788144	128801593	3892504	truncated TE	INT,RNaseH,RT,galadriel	#NAME?	13449	FALSE	>0.5 Mya	LTR	Gypsy	Tekay	+	3	4334
TE01s128883203HA412	01|chr|HA412	128883203	128892004	1758111	Ty3/Gypsy	AP,CHR,GAG,INT,RNaseH,RT,galadriel,primer	GAGAPRTRNaseHINT	8801	FALSE	>0.5 Mya	LTR	Gypsy	Tekay	+	3	2627
TE01s128917702HA412	01|chr|HA412	128917702	128930999	1066853	Ty3/Gypsy	AP,GAG,INT,RNaseH,RT	GAGAPRTRNaseHINT	13297	FALSE	>0.5 Mya	LTR	Gypsy	Retand	+	2	2186
TE01s128934708HA412	01|chr|HA412	128934708	128941115	692505	truncated TE	AP,INT,RNaseH,RT	#NAME?	6407	FALSE	>0.5 Mya	LTR	Copia	Ale	+	2	362
TE01s129017114HA412	01|chr|HA412	129017114	129025329	1019269	Ty3/Gypsy	AP,CHR,GAG,GAGCOAT,INT,RNaseH,RT,galadriel	GAGAPRTRNaseHINT	8215	FALSE	>0.5 Mya	LTR	Gypsy	Tekay	+	3	2543
TE01s129029060HA412	01|chr|HA412	129029060	129036682	806727	truncated TE	CHR,GAG,INT,RNaseH,RT,galadriel	GAG-RTRNaseHINT	7622	FALSE	>0.5 Mya	LTR	Gypsy	Tekay	+	2	1157
TE01s12916107HA412	01|chr|HA412	12916107	12921170	1512700	truncated TE	GAG	GAG----	5063	FALSE	>0.5 Mya	LTR	Copia	Ivana	+	1	347
TE01s129191941HA412	01|chr|HA412	129191941	129198684	1842269	truncated TE	RT	--RT--	6743	FALSE	>0.5 Mya	LTR	Copia	Ikeros	+	0	0
TE01s129351780HA412	01|chr|HA412	129351780	129361679	2575740	Ty3/Gypsy	AP,CHR,GAG,INT,RNaseH,RT,galadriel,primer	GAGAPRTRNaseHINT	9899	FALSE	>0.5 Mya	LTR	Gypsy	Tekay	+	4	2036
TE01s129547838HA412	01|chr|HA412	129547838	129552612	1620334	truncated TE	GAG	GAG----	4774	FALSE	>0.5 Mya	0	0	0	0	0	0
TE01s129554673HA412	01|chr|HA412	129554673	129563902	0	truncated TE	AP,INT	#NAME?	9229	FALSE	<0.5 Mya	LTR	Copia	SIRE	+	0	0
TE01s129579568HA412	01|chr|HA412	129579568	129585146	2139534	truncated TE	AP	-AP---	5578	FALSE	>0.5 Mya	LTR	Gypsy	Athila	+	1	1382
TE01s129636522HA412	01|chr|HA412	129636522	129644072	849147	truncated TE	GAG,GAGCOAT,primer	GAG----	7550	FALSE	>0.5 Mya	LTR	Copia	SIRE	+	0	0
TE01s130038593HA412	01|chr|HA412	130038593	130045414	1663859	truncated TE	AP	-AP---	6821	FALSE	>0.5 Mya	LTR	Gypsy	Athila	+	1	1022
TE01s130125349HA412	01|chr|HA412	130125349	130126749	2107696	truncated TE	CHR,INT,galadriel	#NAME?	1400	FALSE	>0.5 Mya	LTR	Gypsy	Tekay	+	0	0
TE01s130131220HA412	01|chr|HA412	130131220	130137260	3041905	truncated TE	GAG,RR	GAG----	6040	FALSE	>0.5 Mya	LTR	Gypsy	Retand	+	1	344
TE01s130154410HA412	01|chr|HA412	130154410	130163886	1575687	truncated TE	INT,RNaseH,RT,galadriel	#NAME?	9476	FALSE	>0.5 Mya	LTR	Gypsy	Athila	+	2	767
TE01s130244989HA412	01|chr|HA412	130244989	130252911	1454481	truncated TE	AP,CHR,INT,RNaseH,RT,galadriel	#NAME?	7922	FALSE	>0.5 Mya	LTR	Gypsy	Tekay	+	3	695
TE01s130366376HA412	01|chr|HA412	130366376	130372530	299251	truncated TE	AP,RT	-APRT--	6154	FALSE	<0.5 Mya	LTR	Gypsy	mixture	+	1	1898
TE01s130427671HA412	01|chr|HA412	130427671	130438633	537466	truncated TE	INT,RT,galadriel	#NAME?	10962	FALSE	>0.5 Mya	LTR	Gypsy	Tekay	+	0	0
TE01s130443917HA412	01|chr|HA412	130443917	130453121	1322902	Ty3/Gypsy	AP,CHR,GAG,GAGCOAT,INT,RNaseH,RT,galadriel,primer	GAGAPRTRNaseHINT	9204	FALSE	>0.5 Mya	LTR	Gypsy	Tekay	+	4	1004
TE01s130487032HA412	01|chr|HA412	130487032	130489436	1167191	truncated TE	GAG	GAG----	2404	FALSE	>0.5 Mya	LTR	Gypsy	Tekay	+	0	0
TE01s130505180HA412	01|chr|HA412	130505180	130515362	2042766	truncated TE	INT,RNaseH,RT,galadriel	#NAME?	10182	FALSE	>0.5 Mya	LTR	Gypsy	Tekay	+	2	1526
TE01s130552067HA412	01|chr|HA412	130552067	130558957	722076	truncated TE	GAG,primer	GAG----	6890	FALSE	>0.5 Mya	LTR	Copia	unknown	?	0	0
TE01s130651416HA412	01|chr|HA412	130651416	130656861	656033	truncated TE	AP,primer	-AP---	5445	FALSE	>0.5 Mya	LTR	Gypsy	Retand	+	1	4379
TE01s130678441HA412	01|chr|HA412	130678441	130690570	1726886	truncated TE	GAG	GAG----	12129	FALSE	>0.5 Mya	LTR	Gypsy	Tekay	+	0	0
TE01s130730648HA412	01|chr|HA412	130730648	130735916	296334	truncated TE	CHR,INT,galadriel	#NAME?	5268	FALSE	<0.5 Mya	LTR	Gypsy	Tekay	+	0	0
TE01s130803813HA412	01|chr|HA412	130803813	130807752	2377392	truncated TE	INT,ORFX	#NAME?	3939	FALSE	>0.5 Mya	0	0	0	0	0	0
TE01s130928122HA412	01|chr|HA412	130928122	130930171	2360554	truncated TE	AP,GAG,GAGCOAT,RT	GAGAPRT--	2049	FALSE	>0.5 Mya	LTR	Gypsy	Tekay	+	0	0
TE01s130935129HA412	01|chr|HA412	130935129	130942541	1990500	truncated TE	GAG	GAG----	7412	FALSE	>0.5 Mya	LTR	Gypsy	Retand	+	1	827
TE01s130995408HA412	01|chr|HA412	130995408	131007029	1758847	truncated TE	AP,GAG,RT	GAGAPRT--	11621	FALSE	>0.5 Mya	LTR	Gypsy	Tekay	+	2	665
TE01s131267739HA412	01|chr|HA412	131267739	131276699	2305341	truncated TE	AP,CHR,GAGCOAT,INT,RNaseH,RT,galadriel	#NAME?	8960	FALSE	>0.5 Mya	LTR	Gypsy	Tekay	+	3	1175
TE01s131444973HA412	01|chr|HA412	131444973	131448382	0	truncated TE	INT,RT	#NAME?	3409	FALSE	<0.5 Mya	0	0	0	0	0	0
TE01s131480333HA412	01|chr|HA412	131480333	131488389	912432	Ty3/Gypsy	AP,CHR,GAG,INT,RNaseH,RT,galadriel	GAGAPRTRNaseHINT	8056	FALSE	>0.5 Mya	LTR	Gypsy	Tekay	+	3	2399
TE01s131543582HA412	01|chr|HA412	131543582	131553838	2655428	Ty3/Gypsy	AP,GAG,INT,RNaseH,RT,galadriel	GAGAPRTRNaseHINT	10256	FALSE	>0.5 Mya	LTR	Gypsy	Tekay	+	4	800
TE01s131582362HA412	01|chr|HA412	131582362	131589791	2313289	truncated TE	GAG,GAGCOAT	GAG----	7429	FALSE	>0.5 Mya	LTR	Copia	Ivana	+	0	0
TE01s131630027HA412	01|chr|HA412	131630027	131637085	1158017	truncated TE	GAG,GAGCOAT	GAG----	7058	FALSE	>0.5 Mya	LTR	Copia	Ivana	+	0	0
TE01s131637091HA412	01|chr|HA412	131637091	131645305	792992	Ty3/Gypsy	AP,GAG,GAGCOAT,INT,RNaseH,RR,RT,galadriel	GAGAPRTRNaseHINT	8214	FALSE	>0.5 Mya	LTR	Gypsy	Tekay	+	2	1589
TE01s131669373HA412	01|chr|HA412	131669373	131673603	1151398	truncated TE	CHR,GAG,INT,RNaseH,RR,RT,galadriel,primer	GAG-RTRNaseHINT	4230	FALSE	>0.5 Mya	LTR	Gypsy	Reina	+	2	1475
TE01s131676696HA412	01|chr|HA412	131676696	131684898	1954482	truncated TE	AP,CHR,INT,RNaseH,RT,galadriel	#NAME?	8202	FALSE	>0.5 Mya	LTR	Gypsy	Tekay	+	3	1223
TE01s131829877HA412	01|chr|HA412	131829877	131844118	108943	truncated TE	AP,CHR,GAG,INT,RT,galadriel	GAGAPRT-INT	14241	FALSE	<0.5 Mya	LTR	Gypsy	Tekay	+	4	6593
TE01s131987040HA412	01|chr|HA412	131987040	131994028	1455798	truncated TE	GAG	GAG----	6988	FALSE	>0.5 Mya	0	0	0	0	0	0
TE01s132118329HA412	01|chr|HA412	132118329	132133159	2744041	truncated TE	INT,galadriel	#NAME?	14830	FALSE	>0.5 Mya	LTR	Gypsy	Tekay	+	0	0
TE01s132473976HA412	01|chr|HA412	132473976	132483434	1650322	Ty1/Copia	AP,GAG,INT,RNaseH,RT	GAGAPRTRNaseHINT	9458	FALSE	>0.5 Mya	LTR	Copia	SIRE	+	2	1250
TE01s132616355HA412	01|chr|HA412	132616355	132619194	523658	truncated TE	GAG,RNaseH	GAG--RNaseH-	2839	FALSE	>0.5 Mya	LTR	Copia	Ivana	+	1	1475
TE01s132666629HA412	01|chr|HA412	132666629	132675137	747665	Ty3/Gypsy	AP,CHR,GAG,GAGCOAT,INT,RNaseH,RT,galadriel	GAGAPRTRNaseHINT	8508	FALSE	>0.5 Mya	LTR	Gypsy	Tekay	+	3	2009
TE01s132718766HA412	01|chr|HA412	132718766	132729263	91828	Ty3/Gypsy	AP,CHR,GAG,INT,RNaseH,RT,galadriel	GAGAPRTRNaseHINT	10497	FALSE	<0.5 Mya	LTR	Gypsy	Tekay	+	2	1937
TE01s132912178HA412	01|chr|HA412	132912178	132918152	935518	Ty1/Copia	AP,GAG,INT,RNaseH,RT	GAGAPRTRNaseHINT	5974	FALSE	>0.5 Mya	LTR	Copia	Ale	+	3	1829
TE01s132927730HA412	01|chr|HA412	132927730	132936893	749197	truncated TE	GAG	GAG----	9163	FALSE	>0.5 Mya	LTR	Gypsy	Tekay	+	0	0
TE01s132960983HA412	01|chr|HA412	132960983	132965166	117162	truncated TE	RT,primer	--RT--	4183	FALSE	<0.5 Mya	LTR	Gypsy	Tekay	+	1	755
TE01s133028272HA412	01|chr|HA412	133028272	133038665	599227	Ty3/Gypsy	AP,CHR,GAG,INT,RNaseH,RT,galadriel	GAGAPRTRNaseHINT	10393	FALSE	>0.5 Mya	LTR	Gypsy	Tekay	+	2	2057
TE01s133101349HA412	01|chr|HA412	133101349	133105988	1887198	truncated TE	AP,GAG,INT,RT	GAGAPRT-INT	4639	FALSE	>0.5 Mya	LTR	Copia	Ale	+	2	1616
TE01s133156880HA412	01|chr|HA412	133156880	133166008	3763250	Ty3/Gypsy	AP,GAG,INT,RNaseH,RT,galadriel	GAGAPRTRNaseHINT	9128	FALSE	>0.5 Mya	LTR	Gypsy	Tekay	?	2	1205
TE01s133289856HA412	01|chr|HA412	133289856	133294808	0	Ty3/Gypsy	AP,CHR,GAG,INT,RNaseH,RR,RT,galadriel	GAGAPRTRNaseHINT	4952	FALSE	<0.5 Mya	LTR	Gypsy	Reina	+	1	4424
TE01s133443586HA412	01|chr|HA412	133443586	133453540	1437763	Ty3/Gypsy	AP,CHR,GAG,GAGCOAT,INT,RNaseH,RT,galadriel	GAGAPRTRNaseHINT	9954	FALSE	>0.5 Mya	LTR	Gypsy	Tekay	+	4	1196
TE01s133677444HA412	01|chr|HA412	133677444	133681094	150364	truncated TE	GAG,GAGCOAT	GAG----	3650	FALSE	<0.5 Mya	LTR	Gypsy	Tekay	+	0	0
TE01s133768890HA412	01|chr|HA412	133768890	133780188	2783799	Ty3/Gypsy	AP,CHR,GAG,INT,RNaseH,RR,RT,galadriel	GAGAPRTRNaseHINT	11298	FALSE	>0.5 Mya	LTR	Gypsy	Tekay	+	2	1304
TE01s133804435HA412	01|chr|HA412	133804435	133816627	5598990	truncated TE	INT,galadriel	#NAME?	12192	FALSE	>0.5 Mya	LTR	mixture	unknown	?	1	374
TE01s134009346HA412	01|chr|HA412	134009346	134023587	2870149	Ty3/Gypsy	AP,CHR,GAG,GAGCOAT,INT,RNaseH,RT,galadriel	GAGAPRTRNaseHINT	14241	FALSE	>0.5 Mya	LTR	Gypsy	Tekay	+	2	692
TE01s134107447HA412	01|chr|HA412	134107447	134115256	1576368	truncated TE	RNaseH,RT	--RTRNaseH-	7809	FALSE	>0.5 Mya	LTR	Copia	Ikeros	+	1	686
TE01s134155556HA412	01|chr|HA412	134155556	134162564	1835787	truncated TE	GAG,primer	GAG----	7008	FALSE	>0.5 Mya	LTR	Copia	Ivana	+	0	0
TE01s134204409HA412	01|chr|HA412	134204409	134216004	1725214	Ty3/Gypsy	AP,CHR,GAG,INT,RNaseH,RT,galadriel	GAGAPRTRNaseHINT	11595	FALSE	>0.5 Mya	LTR	Gypsy	Tekay	+	3	1031
TE01s134344279HA412	01|chr|HA412	134344279	134346925	2898138	truncated TE	GAG,RR	GAG----	2646	FALSE	>0.5 Mya	LTR	Copia	SIRE	+	2	1484
TE01s134355444HA412	01|chr|HA412	134355444	134367090	0	truncated TE	RNaseH,RT	--RTRNaseH-	11646	FALSE	<0.5 Mya	LTR	Copia	SIRE	?	3	1043
TE01s13445516HA412	01|chr|HA412	13445516	13453416	5818650	truncated TE	INT	#NAME?	7900	FALSE	>0.5 Mya	LTR	Gypsy	Retand	+	2	614
TE01s134537545HA412	01|chr|HA412	134537545	134546302	3007233	truncated TE	AP,CHR,INT,RNaseH,RT,galadriel	#NAME?	8757	FALSE	>0.5 Mya	LTR	Gypsy	Tekay	+	3	695
TE01s134576653HA412	01|chr|HA412	134576653	134584235	0	truncated TE	INT	#NAME?	7582	FALSE	<0.5 Mya	LTR	Gypsy	Tekay	+	0	0
TE01s134749133HA412	01|chr|HA412	134749133	134758440	1746594	truncated TE	AP,CHR,INT,RNaseH,RT,galadriel	#NAME?	9307	FALSE	>0.5 Mya	LTR	Gypsy	Tekay	+	3	1730
TE01s134759905HA412	01|chr|HA412	134759905	134767100	220712	truncated TE	GAG,GAGCOAT,primer	GAG----	7195	FALSE	<0.5 Mya	0	0	0	0	0	0
TE01s134789071HA412	01|chr|HA412	134789071	134797509	1392590	truncated TE	AP,CHR,INT,RNaseH,RT,galadriel	#NAME?	8438	FALSE	>0.5 Mya	LTR	Gypsy	Tekay	+	3	758
TE01s134994998HA412	01|chr|HA412	134994998	135002702	398413	truncated TE	GAG,GAGCOAT,INT,RNaseH,RT,galadriel	GAG-RTRNaseHINT	7704	FALSE	<0.5 Mya	LTR	Gypsy	Tekay	+	1	3179
TE01s135010568HA412	01|chr|HA412	135010568	135020392	493668	truncated TE	CHR,INT,RR,galadriel	#NAME?	9824	FALSE	<0.5 Mya	LTR	Gypsy	Tekay	+	1	1361
TE01s135227456HA412	01|chr|HA412	135227456	135234313	618533	Ty1/Copia	AP,GAG,INT,RNaseH,RT,primer	GAGAPRTRNaseHINT	6857	FALSE	>0.5 Mya	LTR	Copia	Ikeros	+	5	1151
TE01s135266769HA412	01|chr|HA412	135266769	135275174	2269242	Ty3/Gypsy	AP,CHR,GAG,GAGCOAT,INT,RNaseH,RT,galadriel	GAGAPRTRNaseHINT	8405	FALSE	>0.5 Mya	LTR	Gypsy	Tekay	+	4	689
TE01s135372828HA412	01|chr|HA412	135372828	135375269	5966706	truncated TE	GAG,GAGCOAT	GAG----	2441	FALSE	>0.5 Mya	0	0	0	0	0	0
TE01s135422437HA412	01|chr|HA412	135422437	135430352	1133823	Ty3/Gypsy	AP,CHR,GAG,GAGCOAT,INT,RNaseH,RT,galadriel	GAGAPRTRNaseHINT	7915	FALSE	>0.5 Mya	LTR	Gypsy	Tekay	+	4	1508
TE01s135435740HA412	01|chr|HA412	135435740	135448164	976100	truncated TE	AP,RNaseH,RT	-APRTRNaseH-	12424	FALSE	>0.5 Mya	LTR	Gypsy	Tekay	+	2	1136
TE01s13570887HA412	01|chr|HA412	13570887	13575268	399002	truncated TE	GAG,GAGCOAT	GAG----	4381	FALSE	<0.5 Mya	LTR	Gypsy	Tekay	+	0	0
TE01s13586207HA412	01|chr|HA412	13586207	13594133	2283343	truncated TE	GAG,GAGCOAT	GAG----	7926	FALSE	>0.5 Mya	0	0	0	0	0	0
TE01s135944556HA412	01|chr|HA412	135944556	135952417	1041405	Ty3/Gypsy	AP,CHR,GAG,GAGCOAT,INT,RNaseH,RT,galadriel,primer	GAGAPRTRNaseHINT	7861	FALSE	>0.5 Mya	LTR	Gypsy	Tekay	+	2	1859
TE01s135956532HA412	01|chr|HA412	135956532	135964462	388040	Ty3/Gypsy	AP,CHR,GAG,INT,RNaseH,RT,galadriel	GAGAPRTRNaseHINT	7930	FALSE	<0.5 Mya	LTR	Gypsy	Tekay	+	2	3323
TE01s135973170HA412	01|chr|HA412	135973170	135988041	4189221	truncated TE	GAG,GAGCOAT,RNaseH	GAG--RNaseH-	14871	FALSE	>0.5 Mya	LTR	Copia	SIRE	+	0	0
TE01s136094736HA412	01|chr|HA412	136094736	136096928	1698006	truncated TE	GAG,primer	GAG----	2192	FALSE	>0.5 Mya	LTR	Copia	unknown	?	0	0
TE01s136124456HA412	01|chr|HA412	136124456	136134929	2692507	truncated TE	GAG,primer	GAG----	10473	FALSE	>0.5 Mya	LTR	Gypsy	Retand	+	0	0
TE01s136151627HA412	01|chr|HA412	136151627	136161838	3104931	truncated TE	INT,RNaseH,RR,RT	#NAME?	10211	FALSE	>0.5 Mya	LTR	Gypsy	Retand	+	4	572
TE01s136212954HA412	01|chr|HA412	136212954	136221137	2578165	truncated TE	AP,GAG,GAGCOAT	GAGAP---	8183	FALSE	>0.5 Mya	LTR	Gypsy	Tekay	+	1	4685
TE01s136294348HA412	01|chr|HA412	136294348	136295958	329873	truncated TE	AP,GAG,primer	GAGAP---	1610	FALSE	<0.5 Mya	0	0	0	0	0	0
TE01s136422239HA412	01|chr|HA412	136422239	136427957	1230522	truncated TE	INT,RNaseH,RT,galadriel	#NAME?	5718	FALSE	>0.5 Mya	LTR	Gypsy	Tekay	+	1	821
TE01s136445233HA412	01|chr|HA412	136445233	136450608	8355570	truncated TE	AP	-AP---	5375	FALSE	>0.5 Mya	LTR	Gypsy	Retand	+	1	4727
TE01s136497263HA412	01|chr|HA412	136497263	136502591	0	truncated TE	GAG,GAGCOAT,primer	GAG----	5328	FALSE	<0.5 Mya	LTR	Copia	Ivana	+	2	560
TE01s13683026HA412	01|chr|HA412	13683026	13695057	1635310	Ty1/Copia	AP,GAG,INT,RNaseH,RT	GAGAPRTRNaseHINT	12031	FALSE	>0.5 Mya	LTR	Copia	SIRE	+	2	1202
TE01s136876183HA412	01|chr|HA412	136876183	136882679	1081578	truncated TE	AP,GAG	GAGAP---	6496	FALSE	>0.5 Mya	LTR	Gypsy	Athila	+	2	839
TE01s137063524HA412	01|chr|HA412	137063524	137076837	827396	truncated TE	CHR,INT,RNaseH,galadriel	#NAME?	13313	FALSE	>0.5 Mya	LTR	Gypsy	Tekay	+	1	1196
TE01s137159977HA412	01|chr|HA412	137159977	137165946	492569	truncated TE	GAG,GAGCOAT	GAG----	5969	FALSE	<0.5 Mya	LTR	Gypsy	Tekay	+	0	0
TE01s137237998HA412	01|chr|HA412	137237998	137251093	3910821	truncated TE	AP,GAG,INT,RT	GAGAPRT-INT	13095	FALSE	>0.5 Mya	LTR	Copia	SIRE	+	4	1301
TE01s137291777HA412	01|chr|HA412	137291777	137303536	527554	truncated TE	CHR,GAG,INT,RNaseH,galadriel	GAG--RNaseHINT	11759	FALSE	>0.5 Mya	LTR	Gypsy	Tekay	+	3	992
TE01s137312073HA412	01|chr|HA412	137312073	137322053	1635310	Ty1/Copia	AP,GAG,GAGCOAT,INT,RNaseH,RT,primer	GAGAPRTRNaseHINT	9980	FALSE	>0.5 Mya	LTR	Copia	SIRE	+	1	608
TE01s137332991HA412	01|chr|HA412	137332991	137343280	1159458	Ty1/Copia	AP,GAG,GAGCOAT,INT,RNaseH,RT	GAGAPRTRNaseHINT	10289	FALSE	>0.5 Mya	LTR	Copia	SIRE	+	2	1571
TE01s137393338HA412	01|chr|HA412	137393338	137397174	1760301	truncated TE	AP,INT,RNaseH,RT,galadriel	#NAME?	3836	FALSE	>0.5 Mya	LTR	Gypsy	Tekay	+	5	626
TE01s137469311HA412	01|chr|HA412	137469311	137474777	752732	truncated TE	AP,GAG,GAGCOAT,RT	GAGAPRT--	5466	FALSE	>0.5 Mya	LTR	Gypsy	Tekay	+	1	1445
TE01s137485020HA412	01|chr|HA412	137485020	137491846	0	truncated TE	CHR,INT,galadriel,primer	#NAME?	6826	FALSE	<0.5 Mya	LTR	Gypsy	Tekay	+	1	833
TE01s137507293HA412	01|chr|HA412	137507293	137512750	699149	Ty1/Copia	AP,GAG,INT,RNaseH,RT,primer	GAGAPRTRNaseHINT	5457	FALSE	>0.5 Mya	LTR	Copia	Ivana	+	5	989
TE01s137540008HA412	01|chr|HA412	137540008	137545999	871763	truncated TE	INT,RNaseH,RT,galadriel	#NAME?	5991	FALSE	>0.5 Mya	LTR	Gypsy	Tekay	+	5	3986
TE01s13759937HA412	01|chr|HA412	13759937	13766668	0	truncated TE	GAG	GAG----	6731	FALSE	<0.5 Mya	0	0	0	0	0	0
TE01s137760555HA412	01|chr|HA412	137760555	137769017	212926	Ty3/Gypsy	AP,CHR,GAG,GAGCOAT,INT,RNaseH,RT,galadriel	GAGAPRTRNaseHINT	8462	FALSE	<0.5 Mya	LTR	Gypsy	Tekay	+	3	1910
TE01s137868093HA412	01|chr|HA412	137868093	137874874	660778	truncated TE	GAG,GAGCOAT	GAG----	6781	FALSE	>0.5 Mya	LTR	Copia	unknown	?	0	0
TE01s137954689HA412	01|chr|HA412	137954689	137961535	1567624	Ty3/Gypsy	AP,CHR,GAG,INT,RNaseH,RT,galadriel	GAGAPRTRNaseHINT	6846	FALSE	>0.5 Mya	LTR	Gypsy	Tekay	+	3	1328
TE01s137979284HA412	01|chr|HA412	137979284	137989986	847107	truncated TE	AP,GAG	GAGAP---	10702	FALSE	>0.5 Mya	LTR	Gypsy	Athila	+	2	1130
TE01s138090310HA412	01|chr|HA412	138090310	138098824	1001559	truncated TE	AP,GAG,RNaseH,RT	GAGAPRTRNaseH-	8514	FALSE	>0.5 Mya	LTR	Gypsy	Tekay	+	2	3254
TE01s138101845HA412	01|chr|HA412	138101845	138109220	0	truncated TE	INT,galadriel	#NAME?	7375	FALSE	<0.5 Mya	LTR	Gypsy	Tekay	+	0	0
TE01s138225312HA412	01|chr|HA412	138225312	138233432	1069659	truncated TE	AP,GAG,RT	GAGAPRT--	8120	FALSE	>0.5 Mya	LTR	Gypsy	mixture	+	2	2234
TE01s138372373HA412	01|chr|HA412	138372373	138384442	241986	truncated TE	INT	#NAME?	12069	FALSE	<0.5 Mya	0	0	0	0	0	0
TE01s1384938HA412	01|chr|HA412	1384938	1391281	1482354	truncated TE	GAG,primer	GAG----	6343	FALSE	>0.5 Mya	LTR	Copia	SIRE	+	0	0
TE01s138528091HA412	01|chr|HA412	138528091	138535374	1115151	truncated TE	GAG	GAG----	7283	FALSE	>0.5 Mya	LTR	Copia	Ikeros	+	1	794
TE01s138586076HA412	01|chr|HA412	138586076	138591611	0	truncated TE	GAG	GAG----	5535	FALSE	<0.5 Mya	LTR	Gypsy	Retand	+	0	0
TE01s13861731HA412	01|chr|HA412	13861731	13873680	4293729	truncated TE	AP,GAG,RT	GAGAPRT--	11949	FALSE	>0.5 Mya	LTR	Gypsy	Tekay	+	1	7031
TE01s138660667HA412	01|chr|HA412	138660667	138667962	1682554	truncated TE	GAG	GAG----	7295	FALSE	>0.5 Mya	LTR	Copia	Ivana	+	0	0
TE01s138874398HA412	01|chr|HA412	138874398	138880498	852294	Ty3/Gypsy	AP,GAG,INT,RNaseH,RT	GAGAPRTRNaseHINT	6100	FALSE	>0.5 Mya	LTR	Gypsy	Tekay	+	2	1916
TE01s138898952HA412	01|chr|HA412	138898952	138905948	1592367	truncated TE	GAG,GAGCOAT	GAG----	6996	FALSE	>0.5 Mya	LTR	Copia	Ivana	+	0	0
TE01s138954504HA412	01|chr|HA412	138954504	138967032	2334291	Ty3/Gypsy	AP,GAG,INT,RNaseH,RT,galadriel	GAGAPRTRNaseHINT	12528	FALSE	>0.5 Mya	LTR	Gypsy	Retand	+	4	1289
TE01s139001089HA412	01|chr|HA412	139001089	139010422	750091	truncated TE	CHR,GAG,INT,galadriel	GAG---INT	9333	FALSE	>0.5 Mya	LTR	Gypsy	Tekay	+	1	581
TE01s13909198HA412	01|chr|HA412	13909198	13913816	790765	truncated TE	AP,CHR,GAG,RNaseH	GAGAP-RNaseH-	4618	FALSE	>0.5 Mya	LTR	Gypsy	Tekay	+	0	0
TE01s139107673HA412	01|chr|HA412	139107673	139116490	2768382	truncated TE	AP,CHR,INT,RNaseH,RR,RT,galadriel	#NAME?	8817	FALSE	>0.5 Mya	LTR	Gypsy	Tekay	+	4	923
TE01s139421404HA412	01|chr|HA412	139421404	139432303	1451689	truncated TE	INT,RNaseH,galadriel	#NAME?	10899	FALSE	>0.5 Mya	LTR	Gypsy	CRM	+	1	872
TE01s139530291HA412	01|chr|HA412	139530291	139538648	2683619	Ty3/Gypsy	AP,CHR,GAG,INT,RNaseH,RT,galadriel	GAGAPRTRNaseHINT	8357	FALSE	>0.5 Mya	LTR	Gypsy	Tekay	+	2	665
TE01s139542664HA412	01|chr|HA412	139542664	139548536	1105886	truncated TE	GAG,GAGCOAT	GAG----	5872	FALSE	>0.5 Mya	0	0	0	0	0	0
TE01s139645796HA412	01|chr|HA412	139645796	139649807	0	truncated TE	GAG,primer	GAG----	4011	FALSE	<0.5 Mya	0	0	0	0	0	0
TE01s139926317HA412	01|chr|HA412	139926317	139936129	891794	truncated TE	CHR,INT,galadriel	#NAME?	9812	FALSE	>0.5 Mya	LTR	Gypsy	Tekay	+	1	836
TE01s139976641HA412	01|chr|HA412	139976641	139982680	789249	truncated TE	CHR,GAG,GAGCOAT,INT,RNaseH,galadriel	GAG--RNaseHINT	6039	FALSE	>0.5 Mya	LTR	Gypsy	Tekay	+	0	0
TE01s140121832HA412	01|chr|HA412	140121832	140129759	1520170	Ty1/Copia	AP,GAG,INT,RNaseH,RT,primer	GAGAPRTRNaseHINT	7927	FALSE	>0.5 Mya	LTR	Copia	Ale	+	3	1016
TE01s140160721HA412	01|chr|HA412	140160721	140170096	601940	truncated TE	CHR,INT,galadriel	#NAME?	9375	FALSE	>0.5 Mya	LTR	Gypsy	Tekay	+	0	0
TE01s140217251HA412	01|chr|HA412	140217251	140223645	2648614	truncated TE	INT,RR	#NAME?	6394	FALSE	>0.5 Mya	LTR	Gypsy	Tekay	+	0	0
TE01s14025349HA412	01|chr|HA412	14025349	14029409	2347374	truncated TE	AP	-AP---	4060	FALSE	>0.5 Mya	LTR	Gypsy	Athila	+	1	773
TE01s140453172HA412	01|chr|HA412	140453172	140461281	2076599	truncated TE	GAG,INT,RT	GAG-RT-INT	8109	FALSE	>0.5 Mya	LTR	Gypsy	CRM	+	0	0
TE01s140494942HA412	01|chr|HA412	140494942	140507660	0	truncated TE	AP,RNaseH,RT	-APRTRNaseH-	12718	FALSE	<0.5 Mya	LTR	Gypsy	Tekay	+	1	1511
TE01s140513316HA412	01|chr|HA412	140513316	140517651	1757679	truncated TE	INT,galadriel	#NAME?	4335	FALSE	>0.5 Mya	LTR	Gypsy	Tekay	+	2	3194
TE01s140543796HA412	01|chr|HA412	140543796	140547898	1379357	truncated TE	GAG,GAGCOAT	GAG----	4102	FALSE	>0.5 Mya	LTR	Gypsy	Tekay	+	0	0
TE01s140666901HA412	01|chr|HA412	140666901	140676355	1631996	truncated TE	AP,CHR,GAGCOAT,INT,RNaseH,RT,galadriel	#NAME?	9454	FALSE	>0.5 Mya	LTR	Gypsy	Tekay	+	2	2480
TE01s141088041HA412	01|chr|HA412	141088041	141094417	1911742	truncated TE	CHR,INT,galadriel	#NAME?	6376	FALSE	>0.5 Mya	LTR	Gypsy	Tekay	+	1	728
TE01s141218936HA412	01|chr|HA412	141218936	141231183	1553965	truncated TE	RT	--RT--	12247	FALSE	>0.5 Mya	0	0	0	0	0	0
TE01s141267468HA412	01|chr|HA412	141267468	141274905	2413738	truncated TE	GAG	GAG----	7437	FALSE	>0.5 Mya	LTR	Copia	Ivana	+	0	0
TE01s14129524HA412	01|chr|HA412	14129524	14138124	245973	truncated TE	GAG	GAG----	8600	FALSE	<0.5 Mya	0	0	0	0	0	0
TE01s141442041HA412	01|chr|HA412	141442041	141446799	331931	Ty1/Copia	AP,GAG,GAGCOAT,INT,RNaseH,RT	GAGAPRTRNaseHINT	4758	FALSE	<0.5 Mya	LTR	Copia	Ale	+	3	959
TE01s14150097HA412	01|chr|HA412	14150097	14159201	1121061	truncated TE	RT	--RT--	9104	FALSE	>0.5 Mya	0	0	0	0	0	0
TE01s141621445HA412	01|chr|HA412	141621445	141624136	1777843	truncated TE	INT	#NAME?	2691	FALSE	>0.5 Mya	0	0	0	0	0	0
TE01s141627891HA412	01|chr|HA412	141627891	141633204	231267	truncated TE	RNaseH,RR	---RNaseH-	5313	FALSE	<0.5 Mya	LTR	mixture	unknown	?	0	0
TE01s141752938HA412	01|chr|HA412	141752938	141767967	7033128	truncated TE	AP,GAG,GAGCOAT,RT	GAGAPRT--	15029	FALSE	>0.5 Mya	LTR	Gypsy	Tekay	?	3	527
TE01s141780512HA412	01|chr|HA412	141780512	141795691	1741344	truncated TE	CHR,GAG,INT,galadriel	GAG---INT	15179	FALSE	>0.5 Mya	LTR	Gypsy	Tekay	+	1	371
TE01s141904591HA412	01|chr|HA412	141904591	141915404	1682887	Ty3/Gypsy	AP,CHR,GAG,INT,RNaseH,RT,galadriel	GAGAPRTRNaseHINT	10813	FALSE	>0.5 Mya	LTR	Gypsy	Tekay	+	4	776
TE01s142026792HA412	01|chr|HA412	142026792	142033402	3439930	truncated TE	AP,GAG	GAGAP---	6610	FALSE	>0.5 Mya	LTR	Gypsy	Athila	+	2	422
TE01s142064190HA412	01|chr|HA412	142064190	142072072	3332470	Ty3/Gypsy	AP,CHR,GAG,GAGCOAT,INT,RNaseH,RT,galadriel	GAGAPRTRNaseHINT	7882	FALSE	>0.5 Mya	LTR	Gypsy	Tekay	+	3	1934
TE01s142167600HA412	01|chr|HA412	142167600	142171919	2388551	truncated TE	AP,GAG,primer	GAGAP---	4319	FALSE	>0.5 Mya	LTR	Gypsy	Retand	+	1	464
TE01s142272932HA412	01|chr|HA412	142272932	142285975	2936382	truncated TE	GAG	GAG----	13043	FALSE	>0.5 Mya	0	0	0	0	0	0
TE01s142602082HA412	01|chr|HA412	142602082	142611990	2225808	truncated TE	AP,CHR,INT,RNaseH,RT,galadriel	#NAME?	9908	FALSE	>0.5 Mya	LTR	Gypsy	Tekay	+	3	1241
TE01s142615526HA412	01|chr|HA412	142615526	142622601	1849819	truncated TE	GAG	GAG----	7075	FALSE	>0.5 Mya	LTR	Gypsy	Retand	+	0	0
TE01s142748217HA412	01|chr|HA412	142748217	142761271	622486	Ty3/Gypsy	AP,GAG,INT,RNaseH,RT	GAGAPRTRNaseHINT	13054	FALSE	>0.5 Mya	LTR	Gypsy	Retand	+	2	3848
TE01s142939259HA412	01|chr|HA412	142939259	142948606	901081	Ty3/Gypsy	AP,CHR,GAG,GAGCOAT,INT,RNaseH,RT,galadriel,primer	GAGAPRTRNaseHINT	9347	FALSE	>0.5 Mya	LTR	Gypsy	Tekay	+	3	1559
TE01s143171906HA412	01|chr|HA412	143171906	143178001	3102968	Ty1/Copia	AP,GAG,INT,RNaseH,RT	GAGAPRTRNaseHINT	6095	FALSE	>0.5 Mya	LTR	Copia	Tork	+	4	1439
TE01s143228434HA412	01|chr|HA412	143228434	143237531	1065274	truncated TE	GAG	GAG----	9097	FALSE	>0.5 Mya	LTR	Gypsy	CRM	+	0	0
TE01s143404624HA412	01|chr|HA412	143404624	143413100	1015712	truncated TE	GAG,RNaseH,RT,primer	GAG-RTRNaseH-	8476	FALSE	>0.5 Mya	LTR	Gypsy	Athila	+	2	695
TE01s143600277HA412	01|chr|HA412	143600277	143610005	5194381	truncated TE	GAG,RR	GAG----	9728	FALSE	>0.5 Mya	LTR	Gypsy	Athila	+	0	0
TE01s143759382HA412	01|chr|HA412	143759382	143766985	1560960	truncated TE	AP,GAG,GAGCOAT,INT,RT	GAGAPRT-INT	7603	FALSE	>0.5 Mya	LTR	Copia	TAR	+	3	1394
TE01s143821416HA412	01|chr|HA412	143821416	143828903	1340688	truncated TE	CHR,INT,galadriel	#NAME?	7487	FALSE	>0.5 Mya	LTR	Gypsy	Tekay	+	1	581
TE01s144307843HA412	01|chr|HA412	144307843	144316693	3958177	truncated TE	AP,INT,RNaseH,RT	#NAME?	8850	FALSE	>0.5 Mya	LTR	Copia	Ikeros	+	2	3647
TE01s144408627HA412	01|chr|HA412	144408627	144416944	983583	Ty3/Gypsy	AP,CHR,GAG,INT,RNaseH,RR,RT,galadriel	GAGAPRTRNaseHINT	8317	FALSE	>0.5 Mya	LTR	Gypsy	Tekay	+	3	1322
TE01s144566681HA412	01|chr|HA412	144566681	144576796	2661794	truncated TE	AP,GAG	GAGAP---	10115	FALSE	>0.5 Mya	LTR	Gypsy	Athila	+	1	779
TE01s14467108HA412	01|chr|HA412	14467108	14474271	603474	truncated TE	CHR,INT,RNaseH,RT	#NAME?	7163	FALSE	>0.5 Mya	LTR	Gypsy	Tekay	?	4	560
TE01s144803535HA412	01|chr|HA412	144803535	144811740	1633787	truncated TE	GAG	GAG----	8205	FALSE	>0.5 Mya	LTR	Copia	SIRE	+	0	0
TE01s144874296HA412	01|chr|HA412	144874296	144888602	1398734	truncated TE	GAG	GAG----	14306	FALSE	>0.5 Mya	0	0	0	0	0	0
TE01s144938364HA412	01|chr|HA412	144938364	144944406	3315035	truncated TE	GAG,INT,galadriel	GAG---INT	6042	FALSE	>0.5 Mya	LTR	Gypsy	mixture	+	1	593
TE01s145013104HA412	01|chr|HA412	145013104	145014443	2170132	truncated TE	RT	--RT--	1339	FALSE	>0.5 Mya	LTR	Gypsy	Retand	+	0	0
TE01s145038254HA412	01|chr|HA412	145038254	145042473	305847	truncated TE	AP	-AP---	4219	FALSE	<0.5 Mya	LTR	Copia	unknown	?	0	0
TE01s145202206HA412	01|chr|HA412	145202206	145203866	1661172	truncated TE	RT	--RT--	1660	FALSE	>0.5 Mya	0	0	0	0	0	0
TE01s145219045HA412	01|chr|HA412	145219045	145230334	3182137	truncated TE	CHR,INT,galadriel	#NAME?	11289	FALSE	>0.5 Mya	LTR	Gypsy	Tekay	+	1	716
TE01s145399446HA412	01|chr|HA412	145399446	145406366	2111408	truncated TE	AP,GAGCOAT,RNaseH,RT	-APRTRNaseH-	6920	FALSE	>0.5 Mya	LTR	Gypsy	Tekay	+	1	3860
TE01s145469887HA412	01|chr|HA412	145469887	145477724	530266	truncated TE	GAG	GAG----	7837	FALSE	>0.5 Mya	LTR	Gypsy	Retand	+	1	6758
TE01s145835644HA412	01|chr|HA412	145835644	145848748	5124309	truncated TE	AP,INT,RNaseH,RT	#NAME?	13104	FALSE	>0.5 Mya	LTR	Copia	Ale	+	2	350
TE01s146224887HA412	01|chr|HA412	146224887	146228644	3821118	truncated TE	RT	--RT--	3757	FALSE	>0.5 Mya	0	0	0	0	0	0
TE01s146347293HA412	01|chr|HA412	146347293	146351408	6647225	truncated TE	CHR,INT,RNaseH,galadriel	#NAME?	4115	FALSE	>0.5 Mya	LTR	Gypsy	Tekay	+	0	0
TE01s146444990HA412	01|chr|HA412	146444990	146452556	297472	truncated TE	GAG	GAG----	7566	FALSE	<0.5 Mya	0	0	0	0	0	0
TE01s14652108HA412	01|chr|HA412	14652108	14662865	1418310	Ty1/Copia	AP,GAG,INT,RNaseH,RT	GAGAPRTRNaseHINT	10757	FALSE	>0.5 Mya	LTR	Copia	SIRE	+	3	935
TE01s146720446HA412	01|chr|HA412	146720446	146722839	4414738	truncated TE	INT,RNaseH,RT	#NAME?	2393	FALSE	>0.5 Mya	LTR	Copia	Angela	+	2	1298
TE01s146739210HA412	01|chr|HA412	146739210	146750375	528948	Ty1/Copia	AP,GAG,GAGCOAT,INT,RNaseH,RT	GAGAPRTRNaseHINT	11165	FALSE	>0.5 Mya	LTR	Copia	SIRE	+	3	2300
TE01s14675614HA412	01|chr|HA412	14675614	14683649	684161	(hemivirus)	AP,GAG,INT,RNaseH,RT	GAGAPRTRNaseHINT	8035	FALSE	>0.5 Mya	LTR	Copia	TAR	+	3	1403
TE01s146875621HA412	01|chr|HA412	146875621	146881259	231268	truncated TE	INT	#NAME?	5638	FALSE	<0.5 Mya	0	0	0	0	0	0
TE01s147093202HA412	01|chr|HA412	147093202	147098246	1105525	truncated TE	AP,GAG	GAGAP---	5044	FALSE	>0.5 Mya	LTR	Gypsy	Athila	+	2	1076
TE01s147109877HA412	01|chr|HA412	147109877	147117088	462546	truncated TE	RNaseH	---RNaseH-	7211	FALSE	<0.5 Mya	LTR	Copia	Ale	+	1	323
TE01s147250829HA412	01|chr|HA412	147250829	147257261	421325	truncated TE	AP,INT,RNaseH,RT	#NAME?	6432	FALSE	<0.5 Mya	LTR	Copia	Ale	+	3	1409
TE01s147372231HA412	01|chr|HA412	147372231	147381735	1188996	truncated TE	GAG	GAG----	9504	FALSE	>0.5 Mya	0	0	0	0	0	0
TE01s147454348HA412	01|chr|HA412	147454348	147460865	1441101	Ty3/Gypsy	AP,GAG,INT,RNaseH,RT	GAGAPRTRNaseHINT	6517	FALSE	>0.5 Mya	LTR	Gypsy	Retand	+	3	1202
TE01s147471865HA412	01|chr|HA412	147471865	147480690	1981583	truncated TE	AP,INT,RNaseH,RT,primer	#NAME?	8825	FALSE	>0.5 Mya	LTR	Gypsy	Retand	+	1	554
TE01s147653364HA412	01|chr|HA412	147653364	147659962	340429	truncated TE	RT	--RT--	6598	FALSE	<0.5 Mya	LTR	Gypsy	Tekay	+	0	0
TE01s148222189HA412	01|chr|HA412	148222189	148229506	1850664	Ty3/Gypsy	AP,GAG,INT,RNaseH,RT,galadriel	GAGAPRTRNaseHINT	7317	FALSE	>0.5 Mya	LTR	Gypsy	Tekay	+	3	1019
TE01s148255078HA412	01|chr|HA412	148255078	148262627	3508063	Ty3/Gypsy	AP,GAG,INT,RNaseH,RT,galadriel	GAGAPRTRNaseHINT	7549	FALSE	>0.5 Mya	LTR	Gypsy	Tekay	+	3	1019
TE01s148503339HA412	01|chr|HA412	148503339	148514460	1704476	Ty3/Gypsy	AP,CHR,GAG,INT,RNaseH,RT,galadriel	GAGAPRTRNaseHINT	11121	FALSE	>0.5 Mya	LTR	Gypsy	Tekay	+	4	1070
TE01s148529216HA412	01|chr|HA412	148529216	148534434	1570280	truncated TE	GAG,GAGCOAT,RR	GAG----	5218	FALSE	>0.5 Mya	LTR	Gypsy	Tekay	+	0	0
TE01s148623363HA412	01|chr|HA412	148623363	148631313	2056743	truncated TE	AP,CHR,INT,RNaseH,RR,RT,galadriel	#NAME?	7950	FALSE	>0.5 Mya	LTR	Gypsy	Tekay	+	3	899
TE01s148748780HA412	01|chr|HA412	148748780	148752782	3239293	truncated TE	AP,INT,RNaseH,RT	#NAME?	4002	FALSE	>0.5 Mya	LTR	Copia	Ale	+	4	1073
TE01s148758334HA412	01|chr|HA412	148758334	148759825	5263835	truncated TE	INT	#NAME?	1491	FALSE	>0.5 Mya	LTR	Copia	unknown	?	0	0
TE01s148784299HA412	01|chr|HA412	148784299	148796299	979033	truncated TE	AP,CHR,GAGCOAT,INT,RNaseH,RR,RT,galadriel	#NAME?	12000	FALSE	>0.5 Mya	LTR	Gypsy	Tekay	+	2	2336
TE01s148820256HA412	01|chr|HA412	148820256	148829110	436111	truncated TE	CHR,INT,RNaseH,RT,galadriel	#NAME?	8854	FALSE	<0.5 Mya	LTR	Gypsy	Tekay	+	2	6062
TE01s148850581HA412	01|chr|HA412	148850581	148851897	3760786	truncated TE	INT,RNaseH,galadriel	#NAME?	1316	FALSE	>0.5 Mya	LTR	Gypsy	Tekay	+	2	833
TE01s148924647HA412	01|chr|HA412	148924647	148930185	1294261	truncated TE	INT	#NAME?	5538	FALSE	>0.5 Mya	0	0	0	0	0	0
TE01s148948241HA412	01|chr|HA412	148948241	148951753	1446914	truncated TE	INT,RNaseH,RT	#NAME?	3512	FALSE	>0.5 Mya	LTR	Gypsy	Athila	+	3	932
TE01s149074647HA412	01|chr|HA412	149074647	149084527	865623	truncated TE	GAG	GAG----	9880	FALSE	>0.5 Mya	LTR	Gypsy	Retand	+	1	920
TE01s14908324HA412	01|chr|HA412	14908324	14912757	0	Ty3/Gypsy	AP,GAG,GAGCOAT,INT,RNaseH,RT,galadriel	GAGAPRTRNaseHINT	4433	FALSE	<0.5 Mya	LTR	Gypsy	Tekay	+	2	1382
TE01s149171012HA412	01|chr|HA412	149171012	149184752	2413244	truncated TE	AP,INT,RNaseH,RT,galadriel	#NAME?	13740	FALSE	>0.5 Mya	LTR	Gypsy	CRM	?	5	1430
TE01s149188578HA412	01|chr|HA412	149188578	149198517	1308215	truncated TE	INT,RNaseH,RT,galadriel	#NAME?	9939	FALSE	>0.5 Mya	LTR	Gypsy	Tekay	+	2	5903
TE01s149218013HA412	01|chr|HA412	149218013	149222615	0	truncated TE	CHR,GAG,INT,RNaseH,RT,galadriel	GAG-RTRNaseHINT	4602	FALSE	<0.5 Mya	LTR	Gypsy	Reina	+	4	1214
TE01s149236548HA412	01|chr|HA412	149236548	149246159	1072586	truncated TE	CHR,INT,RNaseH,RT,galadriel	#NAME?	9611	FALSE	>0.5 Mya	LTR	Gypsy	Tekay	+	2	794
TE01s149264465HA412	01|chr|HA412	149264465	149276030	7453309	truncated TE	CHR,INT,galadriel	#NAME?	11565	FALSE	>0.5 Mya	LTR	Gypsy	Tekay	?	1	347
TE01s149294651HA412	01|chr|HA412	149294651	149303473	586694	truncated TE	AP,CHR,INT,RNaseH,RT,galadriel	#NAME?	8822	FALSE	>0.5 Mya	LTR	Gypsy	Tekay	+	2	1730
TE01s149455727HA412	01|chr|HA412	149455727	149465534	1399795	Ty3/Gypsy	AP,CHR,GAG,INT,RNaseH,RT,galadriel	GAGAPRTRNaseHINT	9807	FALSE	>0.5 Mya	LTR	Gypsy	Tekay	+	4	869
TE01s149483557HA412	01|chr|HA412	149483557	149492321	1817760	Ty3/Gypsy	AP,CHR,GAG,INT,RNaseH,RT,galadriel,primer	GAGAPRTRNaseHINT	8764	FALSE	>0.5 Mya	LTR	Gypsy	Tekay	+	4	1052
TE01s149637408HA412	01|chr|HA412	149637408	149647205	3057299	truncated TE	AP,GAG,GAGCOAT,RT	GAGAPRT--	9797	FALSE	>0.5 Mya	LTR	Gypsy	mixture	+	1	665
TE01s149692448HA412	01|chr|HA412	149692448	149701644	375252	truncated TE	AP,INT,RNaseH,RT	#NAME?	9196	FALSE	<0.5 Mya	0	0	0	0	0	0
TE01s149919652HA412	01|chr|HA412	149919652	149934734	3412106	truncated TE	RT	--RT--	15082	FALSE	>0.5 Mya	LTR	Gypsy	Retand	+	1	395
TE01s14996086HA412	01|chr|HA412	14996086	15006956	1275121	truncated TE	AP,GAG,RT,primer	GAGAPRT--	10870	FALSE	>0.5 Mya	LTR	Gypsy	Tekay	+	0	0
TE01s149991469HA412	01|chr|HA412	149991469	149998781	3253610	truncated TE	GAG	GAG----	7312	FALSE	>0.5 Mya	LTR	Copia	Ivana	+	0	0
TE01s150000862HA412	01|chr|HA412	150000862	150005758	0	truncated TE	AP,INT,RT,galadriel	#NAME?	4896	FALSE	<0.5 Mya	LTR	Gypsy	Tekay	+	3	2318
TE01s150017060HA412	01|chr|HA412	150017060	150025142	1261773	truncated TE	INT,RNaseH,RT	#NAME?	8082	FALSE	>0.5 Mya	LTR	Gypsy	Tekay	+	2	3830
TE01s150032668HA412	01|chr|HA412	150032668	150040502	867587	truncated TE	AP,CHR,INT,RNaseH,RT,galadriel	#NAME?	7834	FALSE	>0.5 Mya	LTR	Gypsy	Tekay	+	2	1958
TE01s15018379HA412	01|chr|HA412	15018379	15026865	1050218	truncated TE	AP,GAG,GAGCOAT,RT	GAGAPRT--	8486	FALSE	>0.5 Mya	LTR	Gypsy	Tekay	+	1	5216
TE01s150185273HA412	01|chr|HA412	150185273	150196962	1087014	truncated TE	AP,RNaseH,RT	-APRTRNaseH-	11689	FALSE	>0.5 Mya	LTR	Copia	Ivana	+	2	557
TE01s150225842HA412	01|chr|HA412	150225842	150232776	0	truncated TE	AP,CHR,INT,RT,galadriel	#NAME?	6934	FALSE	<0.5 Mya	LTR	Gypsy	Tekay	+	2	1550
TE01s150269869HA412	01|chr|HA412	150269869	150281601	677026	Ty3/Gypsy	AP,GAG,INT,RNaseH,RT	GAGAPRTRNaseHINT	11732	FALSE	>0.5 Mya	LTR	Gypsy	Retand	+	2	2528
TE01s150330445HA412	01|chr|HA412	150330445	150337142	134747	truncated TE	GAG,INT,RT	GAG-RT-INT	6697	FALSE	<0.5 Mya	LTR	Copia	Ivana	+	3	2423
TE01s150354260HA412	01|chr|HA412	150354260	150359705	428107	truncated TE	RNaseH	---RNaseH-	5445	FALSE	<0.5 Mya	LTR	Copia	Ikeros	+	0	0
TE01s150410726HA412	01|chr|HA412	150410726	150420625	926830	truncated TE	INT,RNaseH,RT	#NAME?	9899	FALSE	>0.5 Mya	LTR	Copia	SIRE	+	2	1655
TE01s150422966HA412	01|chr|HA412	150422966	150432071	2759047	truncated TE	GAG	GAG----	9105	FALSE	>0.5 Mya	0	0	0	0	0	0
TE01s15044707HA412	01|chr|HA412	15044707	15054603	1227016	Ty1/Copia	AP,GAG,GAGCOAT,INT,RNaseH,RT	GAGAPRTRNaseHINT	9896	FALSE	>0.5 Mya	LTR	Copia	SIRE	+	2	1562
TE01s150541612HA412	01|chr|HA412	150541612	150550686	729515	truncated TE	GAG	GAG----	9074	FALSE	>0.5 Mya	LTR	Copia	SIRE	+	0	0
TE01s150618457HA412	01|chr|HA412	150618457	150625210	229275	truncated TE	GAG,primer	GAG----	6753	FALSE	<0.5 Mya	0	0	0	0	0	0
TE01s150655593HA412	01|chr|HA412	150655593	150666866	108929	truncated TE	GAG,GAGCOAT,RT	GAG-RT--	11273	FALSE	<0.5 Mya	LTR	Gypsy	Tekay	+	0	0
TE01s150711054HA412	01|chr|HA412	150711054	150723554	746374	Ty3/Gypsy	AP,CHR,GAG,GAGCOAT,INT,RNaseH,RT,galadriel	GAGAPRTRNaseHINT	12500	FALSE	>0.5 Mya	LTR	Gypsy	Tekay	+	3	1586
TE01s150769398HA412	01|chr|HA412	150769398	150780524	63550	truncated TE	INT,RR,galadriel	#NAME?	11126	FALSE	<0.5 Mya	LTR	Copia	SIRE	?	3	4961
TE01s150804983HA412	01|chr|HA412	150804983	150810996	2170601	truncated TE	CHR,INT,RNaseH,RT,galadriel	#NAME?	6013	FALSE	>0.5 Mya	LTR	Gypsy	Tekay	+	3	662
TE01s150971244HA412	01|chr|HA412	150971244	150978581	2574099	Ty3/Gypsy	AP,CHR,GAG,GAGCOAT,INT,RNaseH,RT,galadriel	GAGAPRTRNaseHINT	7337	FALSE	>0.5 Mya	LTR	Gypsy	Tekay	+	3	1334
TE01s151153167HA412	01|chr|HA412	151153167	151162121	297162	truncated TE	INT,RNaseH,RT	#NAME?	8954	FALSE	<0.5 Mya	LTR	Gypsy	Retand	+	1	3869
TE01s15122921HA412	01|chr|HA412	15122921	15135073	458558	Ty3/Gypsy	AP,GAG,INT,RNaseH,RT	GAGAPRTRNaseHINT	12152	FALSE	<0.5 Mya	LTR	Gypsy	Athila	+	5	1736
TE01s151581016HA412	01|chr|HA412	151581016	151589042	2214342	truncated TE	GAG	GAG----	8026	FALSE	>0.5 Mya	LTR	Gypsy	Tekay	+	0	0
TE01s151740235HA412	01|chr|HA412	151740235	151748376	692664	truncated TE	CHR,GAG,INT,RNaseH,RT,galadriel	GAG-RTRNaseHINT	8141	FALSE	>0.5 Mya	LTR	Gypsy	Tekay	+	3	1478
TE01s15178583HA412	01|chr|HA412	15178583	15183491	1747891	truncated TE	RT	--RT--	4908	FALSE	>0.5 Mya	0	0	0	0	0	0
TE01s151895962HA412	01|chr|HA412	151895962	151909642	2664688	truncated TE	GAG,RR	GAG----	13680	FALSE	>0.5 Mya	0	0	0	0	0	0
TE01s15200479HA412	01|chr|HA412	15200479	15213161	658226	truncated TE	AP,RNaseH,RT	-APRTRNaseH-	12682	FALSE	>0.5 Mya	LTR	Gypsy	Tekay	+	1	1172
TE01s152180437HA412	01|chr|HA412	152180437	152188868	627180	truncated TE	CHR,INT,galadriel	#NAME?	8431	FALSE	>0.5 Mya	LTR	Gypsy	Tekay	+	1	7436
TE01s152199618HA412	01|chr|HA412	152199618	152204478	197006	Ty1/Copia	AP,GAG,INT,RNaseH,RT,primer	GAGAPRTRNaseHINT	4860	FALSE	<0.5 Mya	LTR	Copia	Ale	+	2	2666
TE01s152209193HA412	01|chr|HA412	152209193	152213605	1585093	truncated TE	RNaseH,RR,RT	--RTRNaseH-	4412	FALSE	>0.5 Mya	LTR	Copia	Ale	+	1	335
TE01s152229809HA412	01|chr|HA412	152229809	152242066	1021750	truncated TE	GAG,GAGCOAT,RT	GAG-RT--	12257	FALSE	>0.5 Mya	LTR	Copia	SIRE	+	2	6320
TE01s152358005HA412	01|chr|HA412	152358005	152366451	733067	truncated TE	INT,RT,galadriel,primer	#NAME?	8446	FALSE	>0.5 Mya	LTR	Gypsy	mixture	+	2	4085
TE01s152399029HA412	01|chr|HA412	152399029	152404632	1033152	truncated TE	GAG	GAG----	5603	FALSE	>0.5 Mya	LTR	Gypsy	CRM	+	0	0
TE01s152406471HA412	01|chr|HA412	152406471	152409013	102488	truncated TE	GAG	GAG----	2542	FALSE	<0.5 Mya	0	0	0	0	0	0
TE01s152573590HA412	01|chr|HA412	152573590	152576879	3507227	truncated TE	INT,RNaseH,RT	#NAME?	3289	FALSE	>0.5 Mya	LTR	Gypsy	Athila	+	1	2120
TE01s152884144HA412	01|chr|HA412	152884144	152887488	1241447	truncated TE	GAG,GAGCOAT,RR	GAG----	3344	FALSE	>0.5 Mya	0	0	0	0	0	0
TE01s152889662HA412	01|chr|HA412	152889662	152894582	1881376	truncated TE	GAG,RR	GAG----	4920	FALSE	>0.5 Mya	0	0	0	0	0	0
TE01s152908312HA412	01|chr|HA412	152908312	152916029	0	truncated TE	INT,RNaseH,RT	#NAME?	7717	FALSE	<0.5 Mya	LTR	Gypsy	Tekay	+	0	0
TE01s152986952HA412	01|chr|HA412	152986952	152996118	1998916	truncated TE	AP,CHR,GAGCOAT,INT,RNaseH,RT,galadriel	#NAME?	9166	FALSE	>0.5 Mya	LTR	Gypsy	Tekay	+	3	1139
TE01s153032414HA412	01|chr|HA412	153032414	153040079	2530194	Ty3/Gypsy	AP,GAG,GAGCOAT,INT,RNaseH,RT,galadriel	GAGAPRTRNaseHINT	7665	FALSE	>0.5 Mya	LTR	Gypsy	Tekay	+	2	1733
TE01s153041494HA412	01|chr|HA412	153041494	153049342	599417	Ty3/Gypsy	AP,CHR,GAG,INT,RNaseH,RT,galadriel	GAGAPRTRNaseHINT	7848	FALSE	>0.5 Mya	LTR	Gypsy	Tekay	+	2	1637
TE01s153103944HA412	01|chr|HA412	153103944	153111534	2802401	Ty3/Gypsy	AP,CHR,GAG,GAGCOAT,INT,RNaseH,RT,galadriel	GAGAPRTRNaseHINT	7590	FALSE	>0.5 Mya	LTR	Gypsy	Tekay	+	2	938
TE01s153133707HA412	01|chr|HA412	153133707	153138313	3165755	Ty1/Copia	AP,GAG,GAGCOAT,INT,RNaseH,RT	GAGAPRTRNaseHINT	4606	FALSE	>0.5 Mya	LTR	Copia	Ivana	+	1	4109
TE01s15319001HA412	01|chr|HA412	15319001	15326707	3416675	truncated TE	AP,GAG,RNaseH,RT	GAGAPRTRNaseH-	7706	FALSE	>0.5 Mya	LTR	Gypsy	Tekay	+	1	404
TE01s153343269HA412	01|chr|HA412	153343269	153356325	0	truncated TE	RT	--RT--	13056	FALSE	<0.5 Mya	LTR	Copia	Ivana	+	1	9938
TE01s153414877HA412	01|chr|HA412	153414877	153420823	1489318	truncated TE	INT,RNaseH,RT	#NAME?	5946	FALSE	>0.5 Mya	LTR	Copia	Bianca	+	3	2045
TE01s153441879HA412	01|chr|HA412	153441879	153446752	0	truncated TE	INT,galadriel	#NAME?	4873	FALSE	<0.5 Mya	LTR	Gypsy	Retand	+	1	704
TE01s153660720HA412	01|chr|HA412	153660720	153663601	4075699	truncated TE	GAG	GAG----	2881	FALSE	>0.5 Mya	0	0	0	0	0	0
TE01s153673704HA412	01|chr|HA412	153673704	153679262	1043841	truncated TE	GAG,GAGCOAT,primer	GAG----	5558	FALSE	>0.5 Mya	0	0	0	0	0	0
TE01s15375918HA412	01|chr|HA412	15375918	15387372	1595456	Ty3/Gypsy	AP,GAG,INT,RNaseH,RT,galadriel	GAGAPRTRNaseHINT	11454	FALSE	>0.5 Mya	LTR	Gypsy	Tekay	+	2	1214
TE01s153851592HA412	01|chr|HA412	153851592	153859778	688589	truncated TE	RNaseH,RT	--RTRNaseH-	8186	FALSE	>0.5 Mya	LTR	Copia	SIRE	+	3	4277
TE01s153948577HA412	01|chr|HA412	153948577	153959129	5545231	Ty3/Gypsy	AP,CHR,GAG,INT,RNaseH,RT,galadriel	GAGAPRTRNaseHINT	10552	FALSE	>0.5 Mya	LTR	Gypsy	Tekay	+	3	2126
TE01s153985089HA412	01|chr|HA412	153985089	153993805	2652764	truncated TE	AP,CHR,INT,RNaseH,RT,galadriel	#NAME?	8716	FALSE	>0.5 Mya	LTR	Gypsy	Tekay	+	2	1520
TE01s154093523HA412	01|chr|HA412	154093523	154099429	495579	truncated TE	RNaseH	---RNaseH-	5906	FALSE	<0.5 Mya	0	0	0	0	1	419
TE01s154126549HA412	01|chr|HA412	154126549	154138676	1315171	truncated TE	INT,RT	#NAME?	12127	FALSE	>0.5 Mya	LTR	mixture	unknown	?	1	3845
TE01s154266390HA412	01|chr|HA412	154266390	154281288	1330064	truncated TE	GAG	GAG----	14898	FALSE	>0.5 Mya	0	0	0	0	1	386
TE01s154533912HA412	01|chr|HA412	154533912	154548542	677635	truncated TE	CHR,GAG,INT,RNaseH,RT,galadriel	GAG-RTRNaseHINT	14630	FALSE	>0.5 Mya	LTR	Gypsy	Tekay	+	2	2573
TE01s154556004HA412	01|chr|HA412	154556004	154560104	352266	truncated TE	GAG	GAG----	4100	FALSE	<0.5 Mya	LTR	Gypsy	CRM	+	0	0
TE01s154905881HA412	01|chr|HA412	154905881	154910583	108333	truncated TE	INT	#NAME?	4702	FALSE	<0.5 Mya	0	0	0	0	0	0
TE01s155007043HA412	01|chr|HA412	155007043	155018318	1416885	truncated TE	CHR,INT,RNaseH,RT,galadriel	#NAME?	11275	FALSE	>0.5 Mya	LTR	Gypsy	Tekay	+	4	476
TE01s15504827HA412	01|chr|HA412	15504827	15518039	194663	Ty3/Gypsy	AP,GAG,GAGCOAT,INT,RNaseH,RT,galadriel,primer	GAGAPRTRNaseHINT	13212	FALSE	<0.5 Mya	LTR	Gypsy	Tekay	+	2	1235
TE01s15519967HA412	01|chr|HA412	15519967	15527888	4077131	Ty3/Gypsy	AP,CHR,GAG,GAGCOAT,INT,RNaseH,RT,galadriel	GAGAPRTRNaseHINT	7921	FALSE	>0.5 Mya	LTR	Gypsy	Tekay	+	3	716
TE01s155248163HA412	01|chr|HA412	155248163	155255041	545831	truncated TE	RT	--RT--	6878	FALSE	>0.5 Mya	LTR	Gypsy	CRM	+	1	4679
TE01s155360915HA412	01|chr|HA412	155360915	155370886	2431495	Ty3/Gypsy	AP,GAG,INT,RNaseH,RT	GAGAPRTRNaseHINT	9971	FALSE	>0.5 Mya	LTR	Gypsy	Retand	+	4	1685
TE01s155422813HA412	01|chr|HA412	155422813	155428900	872026	truncated TE	AP,GAG	GAGAP---	6087	FALSE	>0.5 Mya	LTR	Gypsy	Athila	+	2	941
TE01s15545282HA412	01|chr|HA412	15545282	15552109	1228575	truncated TE	INT,RT,galadriel	#NAME?	6827	FALSE	>0.5 Mya	LTR	Gypsy	Tekay	+	0	0
TE01s155625337HA412	01|chr|HA412	155625337	155635929	6571071	Ty3/Gypsy	AP,CHR,GAG,INT,RNaseH,RT,galadriel	GAGAPRTRNaseHINT	10592	FALSE	>0.5 Mya	LTR	Gypsy	Tekay	+	1	4547
TE01s155768028HA412	01|chr|HA412	155768028	155778907	1261724	Ty3/Gypsy	AP,CHR,GAG,INT,RNaseH,RT,galadriel	GAGAPRTRNaseHINT	10879	FALSE	>0.5 Mya	LTR	Gypsy	Tekay	+	3	1265
TE01s155826133HA412	01|chr|HA412	155826133	155839274	1096124	Ty3/Gypsy	AP,GAG,INT,RNaseH,RR,RT,galadriel	GAGAPRTRNaseHINT	13141	FALSE	>0.5 Mya	LTR	Gypsy	Tekay	+	5	833
TE01s155853649HA412	01|chr|HA412	155853649	155860174	0	truncated TE	CHR,INT,galadriel	#NAME?	6525	FALSE	<0.5 Mya	LTR	Gypsy	Tekay	+	1	6398
TE01s155968282HA412	01|chr|HA412	155968282	155982193	1488167	truncated TE	AP	-AP---	13911	FALSE	>0.5 Mya	0	0	0	0	1	1208
TE01s155999165HA412	01|chr|HA412	155999165	156008665	172805	truncated TE	AP,GAG,RR	GAGAP---	9500	FALSE	<0.5 Mya	LTR	Gypsy	Athila	+	1	1730
TE01s156196510HA412	01|chr|HA412	156196510	156201682	768145	Ty3/Gypsy	AP,CHR,GAG,INT,RNaseH,RT,galadriel	GAGAPRTRNaseHINT	5172	FALSE	>0.5 Mya	LTR	Gypsy	Tekay	+	2	1631
TE01s15644809HA412	01|chr|HA412	15644809	15652709	2730663	truncated TE	INT,RNaseH,RR,RT,galadriel	#NAME?	7900	FALSE	>0.5 Mya	LTR	Gypsy	Tekay	+	0	0
TE01s156676797HA412	01|chr|HA412	156676797	156679500	259472	truncated TE	GAG,GAGCOAT,INT	GAG---INT	2703	FALSE	<0.5 Mya	LTR	Copia	Ivana	+	1	713
TE01s156843326HA412	01|chr|HA412	156843326	156858002	1737296	Ty3/Gypsy	AP,CHR,GAG,GAGCOAT,INT,RNaseH,RT,galadriel	GAGAPRTRNaseHINT	14676	FALSE	>0.5 Mya	LTR	Gypsy	Tekay	+	2	1472
TE01s156878891HA412	01|chr|HA412	156878891	156889253	2009303	truncated TE	GAG	GAG----	10362	FALSE	>0.5 Mya	0	0	0	0	0	0
TE01s157091813HA412	01|chr|HA412	157091813	157103009	962847	truncated TE	GAG,INT,RNaseH,RT	GAG-RTRNaseHINT	11196	FALSE	>0.5 Mya	LTR	Gypsy	Retand	+	4	974
TE01s157196425HA412	01|chr|HA412	157196425	157201696	241437	truncated TE	GAG,GAGCOAT	GAG----	5271	FALSE	<0.5 Mya	0	0	0	0	0	0
TE01s157203668HA412	01|chr|HA412	157203668	157205053	3046145	truncated TE	GAG,GAGCOAT	GAG----	1385	FALSE	>0.5 Mya	0	0	0	0	0	0
TE01s157315051HA412	01|chr|HA412	157315051	157324670	2484190	Ty3/Gypsy	AP,CHR,GAG,GAGCOAT,INT,RNaseH,RT,galadriel	GAGAPRTRNaseHINT	9619	FALSE	>0.5 Mya	LTR	Gypsy	Tekay	+	6	1442
TE01s157345211HA412	01|chr|HA412	157345211	157353143	990970	truncated TE	GAG,GAGCOAT,INT,RNaseH,RT,galadriel	GAG-RTRNaseHINT	7932	FALSE	>0.5 Mya	LTR	Gypsy	Tekay	+	1	2258
TE01s1577215HA412	01|chr|HA412	1577215	1591325	2409820	Ty3/Gypsy	AP,GAG,INT,RNaseH,RT,galadriel	GAGAPRTRNaseHINT	14110	FALSE	>0.5 Mya	LTR	Gypsy	Retand	+	4	1466
TE01s158040338HA412	01|chr|HA412	158040338	158041985	2330604	truncated TE	INT	#NAME?	1647	FALSE	>0.5 Mya	LTR	Gypsy	unknown	?	0	0
TE01s158254323HA412	01|chr|HA412	158254323	158260576	338094	truncated TE	INT,RNaseH,RT,galadriel	#NAME?	6253	FALSE	<0.5 Mya	LTR	Gypsy	Tekay	+	1	1802
TE01s15834479HA412	01|chr|HA412	15834479	15840505	2139882	truncated TE	GAG	GAG----	6026	FALSE	>0.5 Mya	LTR	Gypsy	Tekay	+	0	0
TE01s158388418HA412	01|chr|HA412	158388418	158396041	919332	truncated TE	GAG	GAG----	7623	FALSE	>0.5 Mya	LTR	Copia	Ivana	+	0	0
TE01s158472505HA412	01|chr|HA412	158472505	158479765	2796697	Ty1/Copia	AP,GAG,INT,RNaseH,RR,RT	GAGAPRTRNaseHINT	7260	FALSE	>0.5 Mya	LTR	Copia	TAR	+	1	317
TE01s158543787HA412	01|chr|HA412	158543787	158557201	832949	truncated TE	GAG,RT	GAG-RT--	13414	FALSE	>0.5 Mya	LTR	Gypsy	Tekay	+	0	0
TE01s158566244HA412	01|chr|HA412	158566244	158572873	3038287	truncated TE	GAG	GAG----	6629	FALSE	>0.5 Mya	0	0	0	0	0	0
TE01s158811970HA412	01|chr|HA412	158811970	158819016	2344142	truncated TE	GAG	GAG----	7046	FALSE	>0.5 Mya	LTR	Copia	Ivana	+	0	0
TE01s158839377HA412	01|chr|HA412	158839377	158842935	0	truncated TE	INT	#NAME?	3558	FALSE	<0.5 Mya	LTR	Gypsy	Tekay	-	1	1154
TE01s158883187HA412	01|chr|HA412	158883187	158891143	553643	truncated TE	GAG	GAG----	7956	FALSE	>0.5 Mya	0	0	0	0	0	0
TE01s15890278HA412	01|chr|HA412	15890278	15897535	1340133	truncated TE	GAG	GAG----	7257	FALSE	>0.5 Mya	LTR	Copia	Ivana	+	0	0
TE01s159094233HA412	01|chr|HA412	159094233	159101043	718847	truncated TE	AP,CHR,GAG,GAGCOAT,INT,galadriel	GAGAP--INT	6810	FALSE	>0.5 Mya	LTR	Gypsy	Tekay	+	1	1925
TE01s159163239HA412	01|chr|HA412	159163239	159170984	2334524	Ty3/Gypsy	AP,CHR,GAG,INT,RNaseH,RR,RT,galadriel	GAGAPRTRNaseHINT	7745	FALSE	>0.5 Mya	LTR	Gypsy	Tekay	+	2	1205
TE01s159178660HA412	01|chr|HA412	159178660	159183898	1165030	truncated TE	CHR,INT,RR,galadriel	#NAME?	5238	FALSE	>0.5 Mya	LTR	Gypsy	Tekay	+	0	0
TE01s159186441HA412	01|chr|HA412	159186441	159194498	1525245	Ty3/Gypsy	AP,CHR,GAG,GAGCOAT,INT,RNaseH,RT,galadriel	GAGAPRTRNaseHINT	8057	FALSE	>0.5 Mya	LTR	Gypsy	Tekay	+	2	1490
TE01s159253919HA412	01|chr|HA412	159253919	159255665	2118189	truncated TE	GAG	GAG----	1746	FALSE	>0.5 Mya	LTR	Gypsy	Reina	+	1	935
TE01s159353086HA412	01|chr|HA412	159353086	159364649	8575153	truncated TE	AP,RT	-APRT--	11563	FALSE	>0.5 Mya	LTR	Gypsy	Athila	+	1	398
TE01s159383943HA412	01|chr|HA412	159383943	159386668	0	truncated TE	RT	--RT--	2725	FALSE	<0.5 Mya	0	0	0	0	0	0
TE01s159396544HA412	01|chr|HA412	159396544	159398506	1081578	truncated TE	INT,RNaseH,galadriel	#NAME?	1962	FALSE	>0.5 Mya	LTR	Gypsy	Tekay	+	1	791
TE01s159626443HA412	01|chr|HA412	159626443	159630117	1778122	truncated TE	GAG,RR	GAG----	3674	FALSE	>0.5 Mya	LTR	Copia	SIRE	+	1	320
TE01s159639995HA412	01|chr|HA412	159639995	159651843	2755536	truncated TE	AP,INT,RNaseH,RT	#NAME?	11848	FALSE	>0.5 Mya	LTR	Gypsy	Retand	+	4	923
TE01s159653011HA412	01|chr|HA412	159653011	159661842	557981	truncated TE	AP,GAG,GAGCOAT,RNaseH,RT	GAGAPRTRNaseH-	8831	FALSE	>0.5 Mya	LTR	Gypsy	Tekay	+	2	3557
TE01s159753106HA412	01|chr|HA412	159753106	159760649	992768	truncated TE	GAG,GAGCOAT	GAG----	7543	FALSE	>0.5 Mya	LTR	Copia	Ivana	+	0	0
TE01s159861554HA412	01|chr|HA412	159861554	159863998	818583	truncated TE	GAG	GAG----	2444	FALSE	>0.5 Mya	LTR	Gypsy	CRM	+	1	872
TE01s159881085HA412	01|chr|HA412	159881085	159886613	0	truncated TE	RNaseH,RT	--RTRNaseH-	5528	FALSE	<0.5 Mya	LTR	Gypsy	Reina	+	0	0
TE01s159889966HA412	01|chr|HA412	159889966	159892696	666620	truncated TE	AP,GAG	GAGAP---	2730	FALSE	>0.5 Mya	LTR	Copia	Ivana	+	0	0
TE01s160053085HA412	01|chr|HA412	160053085	160056647	2572357	truncated TE	AP,RNaseH,RR,RT	-APRTRNaseH-	3562	FALSE	>0.5 Mya	LTR	Copia	Ale	+	2	347
TE01s160097549HA412	01|chr|HA412	160097549	160105350	131256	truncated TE	RNaseH,primer	---RNaseH-	7801	FALSE	<0.5 Mya	LTR	Copia	SIRE	+	1	719
TE01s160118275HA412	01|chr|HA412	160118275	160125296	2371759	truncated TE	GAG	GAG----	7021	FALSE	>0.5 Mya	LTR	Gypsy	Athila	+	1	551
TE01s160159567HA412	01|chr|HA412	160159567	160164803	1004763	truncated TE	RNaseH	---RNaseH-	5236	FALSE	>0.5 Mya	LTR	Gypsy	Retand	+	2	641
TE01s160203896HA412	01|chr|HA412	160203896	160208031	161553	truncated TE	AP,GAG,INT,RT	GAGAPRT-INT	4135	FALSE	<0.5 Mya	LTR	Copia	SIRE	+	3	1382
TE01s160248324HA412	01|chr|HA412	160248324	160257814	2348576	truncated TE	AP,CHR,INT,RNaseH,RT,galadriel	#NAME?	9490	FALSE	>0.5 Mya	LTR	Gypsy	Tekay	+	2	1085
TE01s160603134HA412	01|chr|HA412	160603134	160610397	2220489	truncated TE	AP,INT,RNaseH,RT,galadriel,primer	#NAME?	7263	FALSE	>0.5 Mya	LTR	Gypsy	Tekay	+	4	746
TE01s160650090HA412	01|chr|HA412	160650090	160656723	1513663	truncated TE	GAG,RR	GAG----	6633	FALSE	>0.5 Mya	LTR	Copia	SIRE	+	0	0
TE01s160818761HA412	01|chr|HA412	160818761	160820552	3131839	truncated TE	INT	#NAME?	1791	FALSE	>0.5 Mya	LTR	Copia	unknown	?	0	0
TE01s160932167HA412	01|chr|HA412	160932167	160940922	1544141	truncated TE	INT	#NAME?	8755	FALSE	>0.5 Mya	0	0	0	0	0	0
TE01s16093558HA412	01|chr|HA412	16093558	16103577	1031233	truncated TE	AP,CHR,GAG,INT	GAGAP--INT	10019	FALSE	>0.5 Mya	LTR	Gypsy	Tekay	+	1	7124
TE01s161056299HA412	01|chr|HA412	161056299	161066815	2246417	truncated TE	INT	#NAME?	10516	FALSE	>0.5 Mya	LTR	Gypsy	Athila	+	1	335
TE01s161105821HA412	01|chr|HA412	161105821	161115534	1818968	truncated TE	CHR,INT,galadriel	#NAME?	9713	FALSE	>0.5 Mya	LTR	Gypsy	Tekay	+	0	0
TE01s16124676HA412	01|chr|HA412	16124676	16136426	5749566	Ty3/Gypsy	AP,CHR,GAG,INT,RNaseH,RT,galadriel	GAGAPRTRNaseHINT	11750	FALSE	>0.5 Mya	LTR	Gypsy	Tekay	+	5	716
TE01s161545557HA412	01|chr|HA412	161545557	161554803	938148	truncated TE	GAG	GAG----	9246	FALSE	>0.5 Mya	LTR	Gypsy	CRM	+	0	0
TE01s161943133HA412	01|chr|HA412	161943133	161948801	1736005	truncated TE	GAG,GAGCOAT	GAG----	5668	FALSE	>0.5 Mya	LTR	Copia	SIRE	+	1	395
TE01s162199443HA412	01|chr|HA412	162199443	162202449	2083101	truncated TE	AP,GAG,GAGCOAT,primer	GAGAP---	3006	FALSE	>0.5 Mya	LTR	Copia	Tork	+	2	524
TE01s16221937HA412	01|chr|HA412	16221937	16230614	1122147	truncated TE	INT,RNaseH,RT	#NAME?	8677	FALSE	>0.5 Mya	LTR	Gypsy	Retand	+	1	2186
TE01s162238533HA412	01|chr|HA412	162238533	162250723	371974	Ty3/Gypsy	AP,GAG,INT,RNaseH,RT	GAGAPRTRNaseHINT	12190	FALSE	<0.5 Mya	LTR	Gypsy	Athila	+	3	2396
TE01s16232328HA412	01|chr|HA412	16232328	16239300	2377403	truncated TE	AP,INT,RNaseH,RT,galadriel	#NAME?	6972	FALSE	>0.5 Mya	LTR	Gypsy	Retand	+	3	1259
TE01s16241874HA412	01|chr|HA412	16241874	16247547	320795	Ty3/Gypsy	AP,GAG,GAGCOAT,INT,RNaseH,RT	GAGAPRTRNaseHINT	5673	FALSE	<0.5 Mya	LTR	Gypsy	Tekay	+	1	2000
TE01s162452810HA412	01|chr|HA412	162452810	162458651	1519940	truncated TE	AP,GAG	GAGAP---	5841	FALSE	>0.5 Mya	LTR	Copia	Ale	+	2	4334
TE01s162811077HA412	01|chr|HA412	162811077	162820677	1133237	truncated TE	GAG,GAGCOAT,primer	GAG----	9600	FALSE	>0.5 Mya	LTR	Gypsy	Tekay	+	0	0
TE01s1630305HA412	01|chr|HA412	1630305	1632374	1253657	truncated TE	AP,GAG	GAGAP---	2069	FALSE	>0.5 Mya	LTR	Copia	Ivana	+	1	341
TE01s16331902HA412	01|chr|HA412	16331902	16340963	1715923	truncated TE	RT	--RT--	9061	FALSE	>0.5 Mya	LTR	Gypsy	Tekay	+	0	0
TE01s163418668HA412	01|chr|HA412	163418668	163426728	3837585	truncated TE	GAG,GAGCOAT	GAG----	8060	FALSE	>0.5 Mya	0	0	0	0	0	0
TE01s163521104HA412	01|chr|HA412	163521104	163523982	2375985	truncated TE	GAG	GAG----	2878	FALSE	>0.5 Mya	LTR	Gypsy	Retand	+	0	0
TE01s163673975HA412	01|chr|HA412	163673975	163682302	0	truncated TE	CHR,INT,galadriel	#NAME?	8327	FALSE	<0.5 Mya	LTR	Gypsy	Tekay	+	2	5996
TE01s163833222HA412	01|chr|HA412	163833222	163838861	1176994	Ty1/Copia	AP,GAG,GAGCOAT,INT,RNaseH,RT	GAGAPRTRNaseHINT	5639	FALSE	>0.5 Mya	LTR	Copia	TAR	+	4	1316
TE01s163977299HA412	01|chr|HA412	163977299	163984129	1838629	truncated TE	CHR,INT,RNaseH,RR,RT,galadriel	#NAME?	6830	FALSE	>0.5 Mya	LTR	Gypsy	Tekay	+	3	698
TE01s164052262HA412	01|chr|HA412	164052262	164062752	1063971	Ty3/Gypsy	AP,GAG,INT,RNaseH,RT,galadriel	GAGAPRTRNaseHINT	10490	FALSE	>0.5 Mya	LTR	Gypsy	Tekay	+	4	1661
TE01s16407573HA412	01|chr|HA412	16407573	16411919	0	truncated TE	RNaseH,RT	--RTRNaseH-	4346	FALSE	<0.5 Mya	LTR	Gypsy	Tekay	+	1	1622
TE01s164151637HA412	01|chr|HA412	164151637	164165704	4827663	truncated TE	GAG	GAG----	14067	FALSE	>0.5 Mya	LTR	Gypsy	Retand	+	0	0
TE01s16415328HA412	01|chr|HA412	16415328	16419673	515418	truncated TE	GAG	GAG----	4345	FALSE	>0.5 Mya	LTR	Gypsy	Tekay	+	0	0
TE01s164183312HA412	01|chr|HA412	164183312	164191489	2413506	truncated TE	AP,CHR,GAG,INT,RR,RT,galadriel	GAGAPRT-INT	8177	FALSE	>0.5 Mya	LTR	Gypsy	Tekay	+	3	2480
TE01s164265282HA412	01|chr|HA412	164265282	164277532	3936057	Ty3/Gypsy	AP,CHR,GAG,GAGCOAT,INT,RNaseH,RT,galadriel	GAGAPRTRNaseHINT	12250	FALSE	>0.5 Mya	LTR	Gypsy	Tekay	+	3	1550
TE01s164480836HA412	01|chr|HA412	164480836	164485552	1003665	truncated TE	RT	--RT--	4716	FALSE	>0.5 Mya	LTR	Gypsy	Tekay	+	0	0
TE01s164577709HA412	01|chr|HA412	164577709	164588358	0	Ty3/Gypsy	AP,GAG,INT,RNaseH,RT,galadriel	GAGAPRTRNaseHINT	10649	FALSE	<0.5 Mya	LTR	Gypsy	Tekay	+	2	2939
TE01s164677736HA412	01|chr|HA412	164677736	164683127	2862096	truncated TE	INT,RR,primer	#NAME?	5391	FALSE	>0.5 Mya	LTR	Gypsy	Retand	+	1	485
TE01s165129191HA412	01|chr|HA412	165129191	165137762	2081151	truncated TE	RNaseH,RT,primer	--RTRNaseH-	8571	FALSE	>0.5 Mya	LTR	Gypsy	Retand	+	1	2186
TE01s16560936HA412	01|chr|HA412	16560936	16573009	2678941	truncated TE	AP,GAG	GAGAP---	12073	FALSE	>0.5 Mya	LTR	Gypsy	Athila	+	1	335
TE01s165779139HA412	01|chr|HA412	165779139	165781366	3851484	truncated TE	INT,RR,primer	#NAME?	2227	FALSE	>0.5 Mya	0	0	0	0	0	0
TE01s166124563HA412	01|chr|HA412	166124563	166127408	2884767	truncated TE	RNaseH,RT	--RTRNaseH-	2845	FALSE	>0.5 Mya	LTR	Gypsy	Tekay	+	1	2606
TE01s166153274HA412	01|chr|HA412	166153274	166161844	191465	Ty1/Copia	AP,GAG,INT,RNaseH,RT	GAGAPRTRNaseHINT	8570	FALSE	<0.5 Mya	LTR	Copia	TAR	+	3	2129
TE01s166426135HA412	01|chr|HA412	166426135	166428606	3931298	truncated TE	AP,GAG	GAGAP---	2471	FALSE	>0.5 Mya	LTR	Gypsy	Tekay	+	0	0
TE01s166489654HA412	01|chr|HA412	166489654	166496243	3195171	Ty1/Copia	AP,GAG,GAGCOAT,INT,RNaseH,RT	GAGAPRTRNaseHINT	6589	FALSE	>0.5 Mya	LTR	Copia	TAR	+	2	1139
TE01s166749985HA412	01|chr|HA412	166749985	166758342	1968107	truncated TE	AP,CHR,GAGCOAT,INT,RNaseH,galadriel	#NAME?	8357	FALSE	>0.5 Mya	LTR	Gypsy	Tekay	+	2	1658
TE01s166765927HA412	01|chr|HA412	166765927	166771032	1049968	truncated TE	AP,INT,RNaseH,RR,RT	#NAME?	5105	FALSE	>0.5 Mya	LTR	Copia	Ale	+	3	1874
TE01s16678154HA412	01|chr|HA412	16678154	16685179	3672813	truncated TE	AP,GAG,RNaseH,RT	GAGAPRTRNaseH-	7025	FALSE	>0.5 Mya	LTR	Gypsy	Retand	+	3	1739
TE01s166794595HA412	01|chr|HA412	166794595	166799570	0	Ty1/Copia	AP,GAG,INT,RNaseH,RR,RT,primer	GAGAPRTRNaseHINT	4975	FALSE	<0.5 Mya	LTR	Copia	Ale	+	1	4463
TE01s16696654HA412	01|chr|HA412	16696654	16703495	8735659	truncated TE	GAG	GAG----	6841	FALSE	>0.5 Mya	0	0	0	0	0	0
TE01s167002095HA412	01|chr|HA412	167002095	167014147	2571740	Ty3/Gypsy	AP,CHR,GAG,INT,RNaseH,RT,galadriel	GAGAPRTRNaseHINT	12052	FALSE	>0.5 Mya	LTR	Gypsy	Tekay	+	4	914
TE01s16703966HA412	01|chr|HA412	16703966	16710917	2801890	truncated TE	GAG	GAG----	6951	FALSE	>0.5 Mya	LTR	Copia	Ivana	+	0	0
TE01s167207035HA412	01|chr|HA412	167207035	167211388	2150170	truncated TE	AP,RNaseH,RT	-APRTRNaseH-	4353	FALSE	>0.5 Mya	LTR	Gypsy	Athila	+	3	704
TE01s16735163HA412	01|chr|HA412	16735163	16744239	608249	truncated TE	GAG	GAG----	9076	FALSE	>0.5 Mya	0	0	0	0	0	0
TE01s167372316HA412	01|chr|HA412	167372316	167382659	2731125	truncated TE	GAG,GAGCOAT,primer	GAG----	10343	FALSE	>0.5 Mya	LTR	Copia	Ivana	+	0	0
TE01s167387663HA412	01|chr|HA412	167387663	167399176	161799	truncated TE	AP,GAG,RR,primer	GAGAP---	11513	FALSE	<0.5 Mya	LTR	Copia	SIRE	+	1	338
TE01s167484584HA412	01|chr|HA412	167484584	167491665	805201	truncated TE	GAG,GAGCOAT	GAG----	7081	FALSE	>0.5 Mya	LTR	Copia	SIRE	+	0	0
TE01s167534196HA412	01|chr|HA412	167534196	167543917	2629971	truncated TE	RT	--RT--	9721	FALSE	>0.5 Mya	LTR	Copia	Ivana	+	0	0
TE01s167643321HA412	01|chr|HA412	167643321	167650055	2712038	truncated TE	AP,GAG	GAGAP---	6734	FALSE	>0.5 Mya	LTR	Gypsy	Athila	+	2	626
TE01s167990131HA412	01|chr|HA412	167990131	167997266	684165	truncated TE	AP,GAG,RT	GAGAPRT--	7135	FALSE	>0.5 Mya	LTR	Gypsy	Tekay	+	1	1772
TE01s168167079HA412	01|chr|HA412	168167079	168174846	2149451	truncated TE	CHR,INT,RNaseH,RT,galadriel	#NAME?	7767	FALSE	>0.5 Mya	LTR	Gypsy	Tekay	+	0	0
TE01s168337867HA412	01|chr|HA412	168337867	168351066	1143765	Ty3/Gypsy	AP,CHR,GAG,INT,RNaseH,RT,galadriel	GAGAPRTRNaseHINT	13199	FALSE	>0.5 Mya	LTR	Gypsy	Tekay	+	2	2603
TE01s168688390HA412	01|chr|HA412	168688390	168692906	0	truncated TE	AP,GAG,INT,galadriel	GAGAP--INT	4516	FALSE	<0.5 Mya	LTR	Copia	Angela	+	2	1409
TE01s16875314HA412	01|chr|HA412	16875314	16877913	6733851	truncated TE	AP,RT	-APRT--	2599	FALSE	>0.5 Mya	LTR	Gypsy	Tekay	+	3	797
TE01s16879400HA412	01|chr|HA412	16879400	16890801	2119263	Ty3/Gypsy	AP,CHR,GAG,INT,RNaseH,RR,RT,galadriel	GAGAPRTRNaseHINT	11401	FALSE	>0.5 Mya	LTR	Gypsy	Tekay	+	3	1694
TE01s16945496HA412	01|chr|HA412	16945496	16957572	0	truncated TE	GAG,GAGCOAT	GAG----	12076	FALSE	<0.5 Mya	LTR	Copia	Ale	+	0	0
TE01s169485932HA412	01|chr|HA412	169485932	169494016	671721	truncated TE	RNaseH,RT	--RTRNaseH-	8084	FALSE	>0.5 Mya	LTR	Gypsy	Retand	+	0	0
TE01s169500990HA412	01|chr|HA412	169500990	169503386	268985	truncated TE	AP,GAG	GAGAP---	2396	FALSE	<0.5 Mya	LTR	Copia	Ivana	+	1	992
TE01s169967552HA412	01|chr|HA412	169967552	169973792	6727788	Ty1/Copia	AP,GAG,INT,RNaseH,RR,RT	GAGAPRTRNaseHINT	6240	FALSE	>0.5 Mya	LTR	Copia	Ikeros	+	3	878
TE01s170034687HA412	01|chr|HA412	170034687	170039068	2595543	truncated TE	INT,galadriel,primer	#NAME?	4381	FALSE	>0.5 Mya	LTR	Gypsy	Retand	+	1	1028
TE01s170054975HA412	01|chr|HA412	170054975	170061729	2264421	Ty1/Copia	AP,GAG,INT,RNaseH,RT	GAGAPRTRNaseHINT	6754	FALSE	>0.5 Mya	LTR	Copia	Ikeros	+	3	2063
TE01s170207643HA412	01|chr|HA412	170207643	170214752	3760169	truncated TE	AP,CHR,INT,RNaseH,RT,galadriel	#NAME?	7109	FALSE	>0.5 Mya	LTR	Gypsy	Tekay	+	4	1235
TE01s170289559HA412	01|chr|HA412	170289559	170293794	1279327	Ty1/Copia	AP,GAG,INT,RNaseH,RT	GAGAPRTRNaseHINT	4235	FALSE	>0.5 Mya	LTR	Copia	Ivana	+	3	1007
TE01s170315060HA412	01|chr|HA412	170315060	170324046	1394713	truncated TE	AP,INT,RNaseH,RT,galadriel,primer	#NAME?	8986	FALSE	>0.5 Mya	LTR	Gypsy	Tekay	+	3	4019
TE01s170598917HA412	01|chr|HA412	170598917	170601587	6605289	truncated TE	RNaseH	---RNaseH-	2670	FALSE	>0.5 Mya	0	0	0	0	0	0
TE01s170761024HA412	01|chr|HA412	170761024	170770421	3843879	truncated TE	RNaseH,RT	--RTRNaseH-	9397	FALSE	>0.5 Mya	LTR	Copia	Bianca	+	1	5180
TE01s170877511HA412	01|chr|HA412	170877511	170886743	740907	truncated TE	GAG,GAGCOAT	GAG----	9232	FALSE	>0.5 Mya	0	0	0	0	0	0
TE01s17095220HA412	01|chr|HA412	17095220	17103757	1316046	Ty3/Gypsy	AP,GAG,INT,RNaseH,RR,RT,galadriel	GAGAPRTRNaseHINT	8537	FALSE	>0.5 Mya	LTR	Gypsy	Tekay	+	2	1931
TE01s171332935HA412	01|chr|HA412	171332935	171338850	709261	truncated TE	GAG	GAG----	5915	FALSE	>0.5 Mya	LTR	Gypsy	Athila	+	1	1547
TE01s171621392HA412	01|chr|HA412	171621392	171632367	1370631	truncated TE	AP,CHR,GAGCOAT,INT,RNaseH,RT,galadriel	#NAME?	10975	FALSE	>0.5 Mya	LTR	Gypsy	Tekay	+	2	1271
TE01s172132469HA412	01|chr|HA412	172132469	172135556	1393818	truncated TE	INT,RNaseH,RT,primer	#NAME?	3087	FALSE	>0.5 Mya	LTR	Copia	Ale	+	3	1415
TE01s172171345HA412	01|chr|HA412	172171345	172181985	1815001	Ty3/Gypsy	AP,GAG,INT,RNaseH,RT,primer	GAGAPRTRNaseHINT	10640	FALSE	>0.5 Mya	LTR	Gypsy	Retand	+	1	5204
TE01s172567412HA412	01|chr|HA412	172567412	172573567	4833877	truncated TE	GAG	GAG----	6155	FALSE	>0.5 Mya	LTR	Copia	Ivana	+	0	0
TE01s172756732HA412	01|chr|HA412	172756732	172759413	1556493	truncated TE	GAG	GAG----	2681	FALSE	>0.5 Mya	LTR	Copia	Ivana	+	1	368
TE01s172779877HA412	01|chr|HA412	172779877	172781805	3928137	truncated TE	GAG	GAG----	1928	FALSE	>0.5 Mya	LTR	Copia	SIRE	+	2	638
TE01s172891018HA412	01|chr|HA412	172891018	172897830	4723331	truncated TE	GAG	GAG----	6812	FALSE	>0.5 Mya	LTR	Copia	Ivana	+	0	0
TE01s17294886HA412	01|chr|HA412	17294886	17301741	1542581	Ty3/Gypsy	AP,CHR,GAG,INT,ORFX,RNaseH,RT,galadriel	GAGAPRTRNaseHINT	6855	FALSE	>0.5 Mya	LTR	Gypsy	Tekay	+	3	1823
TE01s172952685HA412	01|chr|HA412	172952685	172957047	1058635	truncated TE	AP,RNaseH,RT	-APRTRNaseH-	4362	FALSE	>0.5 Mya	LTR	Copia	Ale	+	2	458
TE01s172995022HA412	01|chr|HA412	172995022	173000241	6642817	Ty1/Copia	AP,GAG,GAGCOAT,INT,RNaseH,RT	GAGAPRTRNaseHINT	5219	FALSE	>0.5 Mya	LTR	Copia	SIRE	+	3	1841
TE01s17305675HA412	01|chr|HA412	17305675	17309843	1655380	truncated TE	GAG,GAGCOAT	GAG----	4168	FALSE	>0.5 Mya	LTR	Copia	unknown	?	0	0
TE01s173094226HA412	01|chr|HA412	173094226	173104225	0	truncated TE	AP,GAG,RR	GAGAP---	9999	FALSE	<0.5 Mya	LTR	Copia	Ivana	+	0	0
TE01s17322038HA412	01|chr|HA412	17322038	17329428	1292838	truncated TE	GAG,GAGCOAT	GAG----	7390	FALSE	>0.5 Mya	LTR	Copia	Ivana	+	0	0
TE01s17427157HA412	01|chr|HA412	17427157	17434400	139153	Ty3/Gypsy	AP,CHR,GAG,INT,RNaseH,RT,galadriel	GAGAPRTRNaseHINT	7243	FALSE	<0.5 Mya	LTR	Gypsy	Tekay	+	3	815
TE01s174379505HA412	01|chr|HA412	174379505	174391407	750784	Ty1/Copia	AP,GAG,INT,RNaseH,RT	GAGAPRTRNaseHINT	11902	FALSE	>0.5 Mya	LTR	Copia	SIRE	+	3	764
TE01s174454790HA412	01|chr|HA412	174454790	174461435	676361	truncated TE	RNaseH,RT,primer	--RTRNaseH-	6645	FALSE	>0.5 Mya	LTR	Copia	SIRE	+	1	2846
TE01s174710160HA412	01|chr|HA412	174710160	174716374	0	truncated TE	INT,RT	#NAME?	6214	FALSE	<0.5 Mya	LTR	Gypsy	Chlamyvir	+	0	0
TE01s174928420HA412	01|chr|HA412	174928420	174935071	0	truncated TE	AP,RNaseH,RT	-APRTRNaseH-	6651	FALSE	<0.5 Mya	LTR	Copia	Ale	+	2	2021
TE01s175090609HA412	01|chr|HA412	175090609	175097707	2943584	truncated TE	AP,GAG	GAGAP---	7098	FALSE	>0.5 Mya	LTR	Gypsy	Athila	+	1	623
TE01s175162005HA412	01|chr|HA412	175162005	175170972	2002004	truncated TE	AP,CHR,INT,RNaseH,RT,galadriel	#NAME?	8967	FALSE	>0.5 Mya	LTR	Gypsy	Tekay	+	3	1817
TE01s175219739HA412	01|chr|HA412	175219739	175228791	2470936	truncated TE	AP,CHR,INT,RNaseH,RR,RT,galadriel	#NAME?	9052	FALSE	>0.5 Mya	LTR	Gypsy	Tekay	+	3	1817
TE01s175265450HA412	01|chr|HA412	175265450	175269775	710154	truncated TE	CHR,INT,galadriel	#NAME?	4325	FALSE	>0.5 Mya	LTR	Gypsy	Tekay	+	0	0
TE01s175354321HA412	01|chr|HA412	175354321	175361779	835498	truncated TE	AP,INT,RT	#NAME?	7458	FALSE	>0.5 Mya	LTR	Gypsy	Tekay	+	0	0
TE01s175655177HA412	01|chr|HA412	175655177	175661270	694622	truncated TE	CHR,INT,RNaseH,RT,galadriel	#NAME?	6093	FALSE	>0.5 Mya	LTR	Gypsy	Tekay	+	1	2057
TE01s175767077HA412	01|chr|HA412	175767077	175778209	2388411	truncated TE	GAG,GAGCOAT	GAG----	11132	FALSE	>0.5 Mya	0	0	0	0	0	0
TE01s175839037HA412	01|chr|HA412	175839037	175840306	2943762	truncated TE	RT	--RT--	1269	FALSE	>0.5 Mya	LTR	Gypsy	Tekay	+	0	0
TE01s175853285HA412	01|chr|HA412	175853285	175859441	974627	Ty1/Copia	AP,GAG,INT,RNaseH,RT,primer	GAGAPRTRNaseHINT	6156	FALSE	>0.5 Mya	LTR	Copia	Ale	+	4	1643
TE01s175868898HA412	01|chr|HA412	175868898	175884019	931058	truncated TE	INT,RNaseH,RT	#NAME?	15121	FALSE	>0.5 Mya	LTR	Copia	Bianca	+	4	917
TE01s17600328HA412	01|chr|HA412	17600328	17602593	2007649	truncated TE	GAG,GAGCOAT	GAG----	2265	FALSE	>0.5 Mya	LTR	Copia	Ivana	+	1	926
TE01s17786962HA412	01|chr|HA412	17786962	17798178	3261826	Ty3/Gypsy	AP,CHR,GAG,INT,RNaseH,RT,galadriel	GAGAPRTRNaseHINT	11216	FALSE	>0.5 Mya	LTR	Gypsy	Tekay	+	2	1064
TE01s17881799HA412	01|chr|HA412	17881799	17889300	1552598	truncated TE	GAG,GAGCOAT	GAG----	7501	FALSE	>0.5 Mya	LTR	Copia	Ivana	+	0	0
TE01s17900774HA412	01|chr|HA412	17900774	17908611	3525327	truncated TE	GAG,GAGCOAT	GAG----	7837	FALSE	>0.5 Mya	0	0	0	0	0	0
TE01s18100184HA412	01|chr|HA412	18100184	18108303	2849830	Ty3/Gypsy	AP,CHR,GAG,GAGCOAT,INT,RNaseH,RT,galadriel	GAGAPRTRNaseHINT	8119	FALSE	>0.5 Mya	LTR	Gypsy	Tekay	+	3	1415
TE01s18133296HA412	01|chr|HA412	18133296	18141537	1728123	truncated TE	CHR,GAG,INT,RNaseH,galadriel	GAG--RNaseHINT	8241	FALSE	>0.5 Mya	LTR	Gypsy	Tekay	+	1	1469
TE01s18198237HA412	01|chr|HA412	18198237	18207743	3269068	truncated TE	AP,CHR,INT,RNaseH,RT,galadriel	#NAME?	9506	FALSE	>0.5 Mya	LTR	Gypsy	Tekay	+	3	1238
TE01s18234472HA412	01|chr|HA412	18234472	18241468	5420742	truncated TE	GAG	GAG----	6996	FALSE	>0.5 Mya	LTR	Copia	Ivana	+	0	0
TE01s18254335HA412	01|chr|HA412	18254335	18269129	793929	truncated TE	GAG,GAGCOAT,RR	GAG----	14794	FALSE	>0.5 Mya	0	0	0	0	0	0
TE01s18320773HA412	01|chr|HA412	18320773	18333428	466941	Ty3/Gypsy	AP,GAG,GAGCOAT,INT,RNaseH,RT,galadriel	GAGAPRTRNaseHINT	12655	FALSE	<0.5 Mya	LTR	Gypsy	Tekay	+	3	6380
TE01s18498356HA412	01|chr|HA412	18498356	18503485	0	Ty3/Gypsy	AP,CHR,GAG,INT,RNaseH,RR,RT,galadriel	GAGAPRTRNaseHINT	5129	FALSE	<0.5 Mya	LTR	Gypsy	Reina	+	2	3383
TE01s18887671HA412	01|chr|HA412	18887671	18895094	661472	truncated TE	CHR,INT,RNaseH,RT,galadriel,primer	#NAME?	7423	FALSE	>0.5 Mya	LTR	Gypsy	Tekay	+	3	848
TE01s18970149HA412	01|chr|HA412	18970149	18978584	2962019	truncated TE	CHR,GAG,INT,RNaseH,galadriel	GAG--RNaseHINT	8435	FALSE	>0.5 Mya	LTR	Gypsy	Tekay	+	1	1790
TE01s19028443HA412	01|chr|HA412	19028443	19036101	5845117	truncated TE	GAG,GAGCOAT	GAG----	7658	FALSE	>0.5 Mya	LTR	Copia	Ivana	+	0	0
TE01s19185624HA412	01|chr|HA412	19185624	19191929	1451036	truncated TE	GAG,GAGCOAT	GAG----	6305	FALSE	>0.5 Mya	0	0	0	0	0	0
TE01s19197807HA412	01|chr|HA412	19197807	19213160	2367144	truncated TE	GAG	GAG----	15353	FALSE	>0.5 Mya	LTR	Copia	Ivana	+	0	0
TE01s19226767HA412	01|chr|HA412	19226767	19231565	3527908	truncated TE	GAG	GAG----	4798	FALSE	>0.5 Mya	LTR	Gypsy	CRM	+	0	0
TE01s19295042HA412	01|chr|HA412	19295042	19307319	2187665	Ty1/Copia	AP,GAG,GAGCOAT,INT,RNaseH,RT	GAGAPRTRNaseHINT	12277	FALSE	>0.5 Mya	LTR	Copia	SIRE	+	3	749
TE01s19480410HA412	01|chr|HA412	19480410	19493064	2932440	Ty3/Gypsy	AP,GAG,INT,RNaseH,RT	GAGAPRTRNaseHINT	12654	FALSE	>0.5 Mya	LTR	Gypsy	Retand	+	4	950
TE01s19556931HA412	01|chr|HA412	19556931	19563141	3060503	truncated TE	GAG	GAG----	6210	FALSE	>0.5 Mya	LTR	Gypsy	Tekay	+	0	0
TE01s19635941HA412	01|chr|HA412	19635941	19639029	511263	truncated TE	RT	--RT--	3088	FALSE	>0.5 Mya	0	0	0	0	0	0
TE01s19770670HA412	01|chr|HA412	19770670	19782334	570433	truncated TE	AP,GAG,RT	GAGAPRT--	11664	FALSE	>0.5 Mya	LTR	Gypsy	Reina	+	3	1142
TE01s19898198HA412	01|chr|HA412	19898198	19906421	0	truncated TE	GAG	GAG----	8223	FALSE	<0.5 Mya	0	0	0	0	0	0
TE01s20022767HA412	01|chr|HA412	20022767	20028784	1568063	truncated TE	INT,RT,galadriel	#NAME?	6017	FALSE	>0.5 Mya	LTR	Gypsy	mixture	+	0	0
TE01s20040551HA412	01|chr|HA412	20040551	20050923	1360213	truncated TE	INT	#NAME?	10372	FALSE	>0.5 Mya	LTR	Gypsy	Athila	+	1	353
TE01s20095635HA412	01|chr|HA412	20095635	20101393	1169675	truncated TE	AP	-AP---	5758	FALSE	>0.5 Mya	LTR	Gypsy	Athila	+	1	764
TE01s20131253HA412	01|chr|HA412	20131253	20137914	1636351	truncated TE	INT,RT	#NAME?	6661	FALSE	>0.5 Mya	LTR	Gypsy	mixture	+	0	0
TE01s20215453HA412	01|chr|HA412	20215453	20219040	86490	truncated TE	AP,RNaseH	-AP-RNaseH-	3587	FALSE	<0.5 Mya	LTR	Copia	SIRE	+	0	0
TE01s20233882HA412	01|chr|HA412	20233882	20239497	1538369	truncated TE	AP,GAG	GAGAP---	5615	FALSE	>0.5 Mya	LTR	Gypsy	Athila	+	2	1370
TE01s20272343HA412	01|chr|HA412	20272343	20278977	1458668	truncated TE	GAG	GAG----	6634	FALSE	>0.5 Mya	LTR	Copia	unknown	?	0	0
TE01s20279711HA412	01|chr|HA412	20279711	20288883	592806	truncated TE	RNaseH,RT	--RTRNaseH-	9172	FALSE	>0.5 Mya	0	0	0	0	0	0
TE01s20304151HA412	01|chr|HA412	20304151	20315649	1238068	truncated TE	RNaseH,RT	--RTRNaseH-	11498	FALSE	>0.5 Mya	LTR	Copia	TAR	+	5	671
TE01s20357205HA412	01|chr|HA412	20357205	20370685	1428354	Ty3/Gypsy	AP,CHR,GAG,INT,RNaseH,RT,galadriel	GAGAPRTRNaseHINT	13480	FALSE	>0.5 Mya	LTR	Gypsy	Tekay	+	3	1583
TE01s20428971HA412	01|chr|HA412	20428971	20434271	723418	truncated TE	GAG	GAG----	5300	FALSE	>0.5 Mya	LTR	Gypsy	Tekay	+	0	0
TE01s20438465HA412	01|chr|HA412	20438465	20441642	2228989	truncated TE	AP,GAG,GAGCOAT	GAGAP---	3177	FALSE	>0.5 Mya	LTR	Copia	Tork	+	2	1238
TE01s20447351HA412	01|chr|HA412	20447351	20452996	3544216	truncated TE	GAG	GAG----	5645	FALSE	>0.5 Mya	LTR	Gypsy	Tekay	+	0	0
TE01s20518118HA412	01|chr|HA412	20518118	20522034	0	Ty3/Gypsy	AP,GAG,GAGCOAT,INT,RNaseH,RT,galadriel	GAGAPRTRNaseHINT	3916	FALSE	<0.5 Mya	LTR	Gypsy	Tekay	+	3	1064
TE01s20534791HA412	01|chr|HA412	20534791	20541353	1799514	truncated TE	RT	--RT--	6562	FALSE	>0.5 Mya	LTR	Copia	Tork	+	0	0
TE01s20556010HA412	01|chr|HA412	20556010	20562235	2833453	truncated TE	AP,GAG	GAGAP---	6225	FALSE	>0.5 Mya	LTR	Gypsy	Athila	+	3	665
TE01s20613766HA412	01|chr|HA412	20613766	20624259	1374869	truncated TE	CHR,INT,RNaseH,RT,galadriel	#NAME?	10493	FALSE	>0.5 Mya	LTR	Gypsy	Tekay	+	2	1580
TE01s2070562HA412	01|chr|HA412	2070562	2075319	0	truncated TE	AP,CHR,INT,galadriel	#NAME?	4757	FALSE	<0.5 Mya	LTR	Gypsy	Tekay	+	1	617
TE01s20836234HA412	01|chr|HA412	20836234	20838838	0	truncated TE	CHR,INT,RT,galadriel,primer	#NAME?	2604	FALSE	<0.5 Mya	LTR	Gypsy	Tekay	+	0	0
TE01s20839231HA412	01|chr|HA412	20839231	20846764	2238002	truncated TE	GAG	GAG----	7533	FALSE	>0.5 Mya	LTR	Copia	SIRE	+	0	0
TE01s20864792HA412	01|chr|HA412	20864792	20873349	2364185	truncated TE	GAG,primer	GAG----	8557	FALSE	>0.5 Mya	LTR	Copia	Ivana	+	1	404
TE01s20874434HA412	01|chr|HA412	20874434	20882441	348907	truncated TE	INT,RNaseH,RT	#NAME?	8007	FALSE	<0.5 Mya	LTR	Gypsy	Tekay	+	0	0
TE01s20905031HA412	01|chr|HA412	20905031	20910179	0	truncated TE	CHR,INT,RNaseH,galadriel	#NAME?	5148	FALSE	<0.5 Mya	LTR	Gypsy	Tekay	+	3	1268
TE01s20969282HA412	01|chr|HA412	20969282	20982815	2904366	truncated TE	CHR,INT,galadriel	#NAME?	13533	FALSE	>0.5 Mya	LTR	Gypsy	Tekay	+	1	521
TE01s21032931HA412	01|chr|HA412	21032931	21044667	2993119	truncated TE	GAG,GAGCOAT	GAG----	11736	FALSE	>0.5 Mya	mixture	mixture	unknown	?	0	0
TE01s21194413HA412	01|chr|HA412	21194413	21206495	497996	Ty3/Gypsy	AP,CHR,GAG,INT,RNaseH,RT,galadriel	GAGAPRTRNaseHINT	12082	FALSE	<0.5 Mya	LTR	Gypsy	Tekay	+	3	1649
TE01s21280959HA412	01|chr|HA412	21280959	21290786	2604251	Ty3/Gypsy	AP,GAG,INT,RNaseH,RT	GAGAPRTRNaseHINT	9827	FALSE	>0.5 Mya	LTR	Gypsy	Retand	+	4	938
TE01s21377539HA412	01|chr|HA412	21377539	21390281	2042566	Ty3/Gypsy	AP,CHR,GAG,INT,RNaseH,RT,galadriel	GAGAPRTRNaseHINT	12742	FALSE	>0.5 Mya	LTR	Gypsy	Tekay	+	3	749
TE01s21420941HA412	01|chr|HA412	21420941	21434294	333493	truncated TE	CHR,INT,RNaseH,RT,galadriel	#NAME?	13353	FALSE	<0.5 Mya	LTR	Gypsy	Tekay	+	2	1271
TE01s2147924HA412	01|chr|HA412	2147924	2156928	691153	truncated TE	CHR,INT,RT	#NAME?	9004	FALSE	>0.5 Mya	LTR	Gypsy	Tekay	+	0	0
TE01s21609843HA412	01|chr|HA412	21609843	21620252	979459	truncated TE	AP,GAG,INT,RT	GAGAPRT-INT	10409	FALSE	>0.5 Mya	LTR	Gypsy	Tekay	?	1	656
TE01s2178108HA412	01|chr|HA412	2178108	2183511	2171099	truncated TE	GAG,GAGCOAT	GAG----	5403	FALSE	>0.5 Mya	0	0	0	0	0	0
TE01s21910442HA412	01|chr|HA412	21910442	21918852	576222	Ty3/Gypsy	AP,CHR,GAG,INT,RNaseH,RT,galadriel	GAGAPRTRNaseHINT	8410	FALSE	>0.5 Mya	LTR	Gypsy	Tekay	+	3	1010
TE01s21935748HA412	01|chr|HA412	21935748	21946547	479215	truncated TE	INT,RNaseH,RT,galadriel	#NAME?	10799	FALSE	<0.5 Mya	LTR	Gypsy	Tekay	+	2	422
TE01s21980108HA412	01|chr|HA412	21980108	21985093	2364822	truncated TE	AP,GAG,GAGCOAT,INT	GAGAP--INT	4985	FALSE	>0.5 Mya	LTR	Copia	SIRE	+	3	1196
TE01s21991714HA412	01|chr|HA412	21991714	21996881	1476352	truncated TE	RNaseH,RT	--RTRNaseH-	5167	FALSE	>0.5 Mya	LTR	Copia	SIRE	+	2	449
TE01s22006076HA412	01|chr|HA412	22006076	22013891	2394330	Ty3/Gypsy	AP,CHR,GAG,GAGCOAT,INT,RNaseH,RT,galadriel	GAGAPRTRNaseHINT	7815	FALSE	>0.5 Mya	LTR	Gypsy	Tekay	+	2	1097
TE01s22015471HA412	01|chr|HA412	22015471	22023405	554303	truncated TE	CHR,GAG,GAGCOAT,INT,RT,galadriel	GAG-RT-INT	7934	FALSE	>0.5 Mya	LTR	Gypsy	Tekay	+	3	764
TE01s22280663HA412	01|chr|HA412	22280663	22289266	6218158	truncated TE	CHR,INT,RNaseH,galadriel	#NAME?	8603	FALSE	>0.5 Mya	LTR	Gypsy	Tekay	+	3	479
TE01s22377436HA412	01|chr|HA412	22377436	22384402	892086	truncated TE	AP,INT,RNaseH,RT	#NAME?	6966	FALSE	>0.5 Mya	LTR	Copia	SIRE	+	2	827
TE01s22448740HA412	01|chr|HA412	22448740	22456190	2979454	truncated TE	AP,CHR,INT,RNaseH,RT,galadriel	#NAME?	7450	FALSE	>0.5 Mya	LTR	Gypsy	Tekay	+	4	794
TE01s22463495HA412	01|chr|HA412	22463495	22468996	265296	truncated TE	RNaseH	---RNaseH-	5501	FALSE	<0.5 Mya	0	0	0	0	0	0
TE01s2252225HA412	01|chr|HA412	2252225	2263093	1991941	truncated TE	GAG,RT	GAG-RT--	10868	FALSE	>0.5 Mya	LTR	Gypsy	Tekay	+	0	0
TE01s22577662HA412	01|chr|HA412	22577662	22584618	1095833	truncated TE	GAG,primer	GAG----	6956	FALSE	>0.5 Mya	LTR	Copia	Ivana	+	0	0
TE01s22591958HA412	01|chr|HA412	22591958	22602218	1099147	truncated TE	GAG,GAGCOAT,INT,RNaseH,RT,galadriel	GAG-RTRNaseHINT	10260	FALSE	>0.5 Mya	LTR	Gypsy	Tekay	+	0	0
TE01s2263196HA412	01|chr|HA412	2263196	2278482	6154738	truncated TE	GAG,INT,RT	GAG-RT-INT	15286	FALSE	>0.5 Mya	LTR	Copia	SIRE	+	1	989
TE01s22705950HA412	01|chr|HA412	22705950	22714856	1128282	truncated TE	GAG,GAGCOAT	GAG----	8906	FALSE	>0.5 Mya	0	0	0	0	0	0
TE01s22897134HA412	01|chr|HA412	22897134	22900456	2707482	truncated TE	AP,RT,primer	-APRT--	3322	FALSE	>0.5 Mya	LTR	Gypsy	Tekay	+	1	1070
TE01s22973165HA412	01|chr|HA412	22973165	22979268	1230015	truncated TE	GAG,RNaseH,RT	GAG-RTRNaseH-	6103	FALSE	>0.5 Mya	LTR	Gypsy	Tekay	+	2	2588
TE01s23087319HA412	01|chr|HA412	23087319	23096463	1101676	truncated TE	GAG,GAGCOAT	GAG----	9144	FALSE	>0.5 Mya	LTR	Gypsy	CRM	+	0	0
TE01s23157510HA412	01|chr|HA412	23157510	23164930	1799757	truncated TE	INT,RNaseH,RT,primer	#NAME?	7420	FALSE	>0.5 Mya	0	0	0	0	0	0
TE01s23170066HA412	01|chr|HA412	23170066	23177817	2358029	truncated TE	RNaseH,RR,RT	--RTRNaseH-	7751	FALSE	>0.5 Mya	LTR	Copia	SIRE	+	1	1211
TE01s23252965HA412	01|chr|HA412	23252965	23259042	0	truncated TE	CHR,GAG,INT,RNaseH,RT,galadriel	GAG-RTRNaseHINT	6077	FALSE	<0.5 Mya	LTR	Gypsy	Tekay	+	2	1190
TE01s23281595HA412	01|chr|HA412	23281595	23286573	1549288	truncated TE	AP,GAG,GAGCOAT	GAGAP---	4978	FALSE	>0.5 Mya	LTR	Gypsy	Tekay	+	2	2768
TE01s23312581HA412	01|chr|HA412	23312581	23321294	0	Ty3/Gypsy	AP,CHR,GAG,GAGCOAT,INT,RNaseH,RT,galadriel	GAGAPRTRNaseHINT	8713	FALSE	<0.5 Mya	LTR	Gypsy	Tekay	+	2	1658
TE01s2353388HA412	01|chr|HA412	2353388	2359978	0	truncated TE	AP,GAG,GAGCOAT	GAGAP---	6590	FALSE	<0.5 Mya	LTR	Gypsy	Tekay	+	1	2444
TE01s23572128HA412	01|chr|HA412	23572128	23579180	2179350	truncated TE	GAG	GAG----	7052	FALSE	>0.5 Mya	LTR	Copia	Ivana	+	0	0
TE01s23723400HA412	01|chr|HA412	23723400	23731627	1221150	truncated TE	CHR,INT,RNaseH,RT,galadriel	#NAME?	8227	FALSE	>0.5 Mya	LTR	Gypsy	Tekay	+	1	1544
TE01s23760703HA412	01|chr|HA412	23760703	23767548	1210919	truncated TE	GAG,primer	GAG----	6845	FALSE	>0.5 Mya	LTR	Copia	Ivana	+	0	0
TE01s23769155HA412	01|chr|HA412	23769155	23778338	140625	truncated TE	INT,galadriel	#NAME?	9183	FALSE	<0.5 Mya	LTR	Gypsy	Tekay	+	0	0
TE01s23796745HA412	01|chr|HA412	23796745	23804267	127481	truncated TE	INT,galadriel	#NAME?	7522	FALSE	<0.5 Mya	LTR	Gypsy	Tekay	+	0	0
TE01s23814351HA412	01|chr|HA412	23814351	23825099	1550435	truncated TE	AP,CHR,GAG,INT,RR,RT,galadriel	GAGAPRT-INT	10748	FALSE	>0.5 Mya	LTR	Gypsy	Tekay	+	1	1343
TE01s23942954HA412	01|chr|HA412	23942954	23948422	861475	truncated TE	CHR,INT,RNaseH,galadriel	#NAME?	5468	FALSE	>0.5 Mya	LTR	Gypsy	Tekay	+	1	1100
TE01s23982294HA412	01|chr|HA412	23982294	23989691	329810	truncated TE	CHR,INT,RNaseH,RT,galadriel	#NAME?	7397	FALSE	<0.5 Mya	LTR	Gypsy	Tekay	+	2	1661
TE01s24069952HA412	01|chr|HA412	24069952	24081061	54949	truncated TE	CHR,INT,galadriel	#NAME?	11109	FALSE	<0.5 Mya	LTR	Gypsy	Tekay	+	1	1280
TE01s24102551HA412	01|chr|HA412	24102551	24110911	1599725	truncated TE	CHR,GAG,INT,RT,galadriel	GAG-RT-INT	8360	FALSE	>0.5 Mya	LTR	Gypsy	Tekay	+	2	530
TE01s24137515HA412	01|chr|HA412	24137515	24148453	1882583	Ty3/Gypsy	AP,CHR,GAG,INT,RNaseH,RT,galadriel	GAGAPRTRNaseHINT	10938	FALSE	>0.5 Mya	LTR	Gypsy	Tekay	+	2	707
TE01s24214736HA412	01|chr|HA412	24214736	24218832	3891504	truncated TE	GAG,primer	GAG----	4096	FALSE	>0.5 Mya	0	0	0	0	0	0
TE01s24359844HA412	01|chr|HA412	24359844	24374744	4409107	truncated TE	INT,galadriel	#NAME?	14900	FALSE	>0.5 Mya	LTR	Gypsy	Retand	+	3	7370
TE01s24417566HA412	01|chr|HA412	24417566	24426272	2169233	truncated TE	AP,CHR,INT,RNaseH,RT,galadriel	#NAME?	8706	FALSE	>0.5 Mya	LTR	Gypsy	Tekay	+	3	497
TE01s24428077HA412	01|chr|HA412	24428077	24435258	1774453	truncated TE	GAG,GAGCOAT,primer	GAG----	7181	FALSE	>0.5 Mya	LTR	Copia	Ivana	+	0	0
TE01s24496981HA412	01|chr|HA412	24496981	24506398	1343998	truncated TE	AP,CHR,INT,RNaseH,RT,galadriel	#NAME?	9417	FALSE	>0.5 Mya	LTR	Gypsy	Tekay	+	2	1274
TE01s24595011HA412	01|chr|HA412	24595011	24605028	2529565	Ty1/Copia	AP,GAG,INT,RNaseH,RT	GAGAPRTRNaseHINT	10017	FALSE	>0.5 Mya	LTR	Copia	Ivana	+	5	1154
TE01s24607391HA412	01|chr|HA412	24607391	24614303	607929	truncated TE	GAG	GAG----	6912	FALSE	>0.5 Mya	LTR	Copia	Ivana	+	0	0
TE01s24636872HA412	01|chr|HA412	24636872	24647954	1234755	truncated TE	INT,RNaseH,RT,galadriel	#NAME?	11082	FALSE	>0.5 Mya	LTR	Gypsy	Tekay	?	5	575
TE01s24759277HA412	01|chr|HA412	24759277	24765579	119531	truncated TE	INT	#NAME?	6302	FALSE	<0.5 Mya	0	0	0	0	0	0
TE01s24807782HA412	01|chr|HA412	24807782	24819265	640273	truncated TE	AP,INT,RNaseH,RT,galadriel	#NAME?	11483	FALSE	>0.5 Mya	LTR	Gypsy	Tekay	+	4	785
TE01s2497534HA412	01|chr|HA412	2497534	2507629	504989	Ty3/Gypsy	AP,GAG,INT,RNaseH,RT	GAGAPRTRNaseHINT	10095	FALSE	>0.5 Mya	LTR	Copia	Ivana	+	4	1793
TE01s24987565HA412	01|chr|HA412	24987565	24996011	468659	truncated TE	CHR,INT,galadriel	#NAME?	8446	FALSE	<0.5 Mya	LTR	Gypsy	Tekay	+	1	626
TE01s25177784HA412	01|chr|HA412	25177784	25192302	1687004	Ty3/Gypsy	AP,CHR,GAG,GAGCOAT,INT,RNaseH,RT,galadriel	GAGAPRTRNaseHINT	14518	FALSE	>0.5 Mya	LTR	Gypsy	Tekay	+	4	1331
TE01s25324187HA412	01|chr|HA412	25324187	25332375	249727	truncated TE	GAG,primer	GAG----	8188	FALSE	<0.5 Mya	LTR	Copia	Ale	+	1	6125
TE01s25378848HA412	01|chr|HA412	25378848	25384270	879278	truncated TE	GAG,GAGCOAT,primer	GAG----	5422	FALSE	>0.5 Mya	LTR	Copia	SIRE	+	0	0
TE01s25413208HA412	01|chr|HA412	25413208	25428536	912084	truncated TE	AP,GAG,RNaseH,RT	GAGAPRTRNaseH-	15328	FALSE	>0.5 Mya	LTR	Gypsy	Tekay	+	2	6857
TE01s25640760HA412	01|chr|HA412	25640760	25652543	2164724	truncated TE	AP,GAG	GAGAP---	11783	FALSE	>0.5 Mya	LTR	Gypsy	mixture	+	1	500
TE01s25698806HA412	01|chr|HA412	25698806	25708075	2306715	truncated TE	AP,CHR,INT,RNaseH,RT,galadriel	#NAME?	9269	FALSE	>0.5 Mya	LTR	Gypsy	Tekay	+	2	1607
TE01s25710214HA412	01|chr|HA412	25710214	25714564	279589	truncated TE	GAG	GAG----	4350	FALSE	<0.5 Mya	LTR	Gypsy	mixture	+	0	0
TE01s25718852HA412	01|chr|HA412	25718852	25732098	6630213	truncated TE	AP,RNaseH,RT	-APRTRNaseH-	13246	FALSE	>0.5 Mya	LTR	Gypsy	Tekay	+	3	5132
TE01s25802553HA412	01|chr|HA412	25802553	25810242	1182461	truncated TE	INT,primer	#NAME?	7689	FALSE	>0.5 Mya	LTR	Gypsy	mixture	?	3	980
TE01s25826575HA412	01|chr|HA412	25826575	25835936	2756481	Ty3/Gypsy	AP,CHR,GAG,INT,RNaseH,RT,galadriel	GAGAPRTRNaseHINT	9361	FALSE	>0.5 Mya	LTR	Gypsy	Tekay	+	3	1793
TE01s25837110HA412	01|chr|HA412	25837110	25843953	2725908	truncated TE	AP,GAG	GAGAP---	6843	FALSE	>0.5 Mya	LTR	Gypsy	Athila	+	3	1130
TE01s25916810HA412	01|chr|HA412	25916810	25923517	1716511	truncated TE	GAG	GAG----	6707	FALSE	>0.5 Mya	0	0	0	0	0	0
TE01s25966062HA412	01|chr|HA412	25966062	25970367	0	truncated TE	GAG,RR	GAG----	4305	FALSE	<0.5 Mya	LTR	Gypsy	Tekay	+	1	2783
TE01s259915HA412	01|chr|HA412	259915	267831	3490909	truncated TE	GAG,INT,RNaseH,RT	GAG-RTRNaseHINT	7916	FALSE	>0.5 Mya	LTR	Gypsy	Retand	+	2	1910
TE01s26015945HA412	01|chr|HA412	26015945	26021296	451498	truncated TE	GAG,GAGCOAT,INT,RT	GAG-RT-INT	5351	FALSE	<0.5 Mya	LTR	Gypsy	Tekay	+	0	0
TE01s26029225HA412	01|chr|HA412	26029225	26038225	1287002	truncated TE	AP,GAG	GAGAP---	9000	FALSE	>0.5 Mya	LTR	Gypsy	Athila	+	3	638
TE01s26057486HA412	01|chr|HA412	26057486	26064882	1595701	truncated TE	GAG,GAGCOAT	GAG----	7396	FALSE	>0.5 Mya	0	0	0	0	0	0
TE01s26087965HA412	01|chr|HA412	26087965	26102170	1105863	Ty3/Gypsy	AP,CHR,GAG,GAGCOAT,INT,RNaseH,RT,galadriel	GAGAPRTRNaseHINT	14205	FALSE	>0.5 Mya	LTR	Gypsy	Tekay	+	3	2246
TE01s26311800HA412	01|chr|HA412	26311800	26317638	1235193	truncated TE	GAG,GAGCOAT,primer	GAG----	5838	FALSE	>0.5 Mya	LTR	Copia	SIRE	+	0	0
TE01s26453226HA412	01|chr|HA412	26453226	26464587	3761005	Ty3/Gypsy	AP,GAG,INT,RNaseH,RT,primer	GAGAPRTRNaseHINT	11361	FALSE	>0.5 Mya	LTR	Gypsy	Retand	+	5	1208
TE01s26500837HA412	01|chr|HA412	26500837	26508523	338803	Ty1/Copia	AP,GAG,INT,RNaseH,RT,primer	GAGAPRTRNaseHINT	7686	FALSE	<0.5 Mya	LTR	Copia	Ale	+	4	1622
TE01s26611163HA412	01|chr|HA412	26611163	26614369	3440759	truncated TE	AP,GAG,RR	GAGAP---	3206	FALSE	>0.5 Mya	LTR	Copia	Ale	+	0	0
TE01s26656390HA412	01|chr|HA412	26656390	26666829	1446796	truncated TE	AP,INT,RNaseH,RT,galadriel	#NAME?	10439	FALSE	>0.5 Mya	LTR	Gypsy	Retand	+	4	524
TE01s26712730HA412	01|chr|HA412	26712730	26723329	324506	Ty3/Gypsy	AP,CHR,GAG,INT,RNaseH,RT,galadriel	GAGAPRTRNaseHINT	10599	FALSE	<0.5 Mya	LTR	Gypsy	Tekay	+	3	1967
TE01s26952833HA412	01|chr|HA412	26952833	26964063	1069659	truncated TE	CHR,INT,RNaseH,RT,galadriel	#NAME?	11230	FALSE	>0.5 Mya	LTR	Gypsy	Tekay	+	2	1667
TE01s27006561HA412	01|chr|HA412	27006561	27016205	0	truncated TE	GAG,RT	GAG-RT--	9644	FALSE	<0.5 Mya	LTR	Gypsy	Tekay	+	0	0
TE01s27020589HA412	01|chr|HA412	27020589	27028404	2669160	truncated TE	INT,RNaseH,RT	#NAME?	7815	FALSE	>0.5 Mya	LTR	Copia	Angela	+	2	2129
TE01s27098775HA412	01|chr|HA412	27098775	27102915	1089848	truncated TE	RNaseH,RT	--RTRNaseH-	4140	FALSE	>0.5 Mya	LTR	Copia	SIRE	+	2	608
TE01s27119848HA412	01|chr|HA412	27119848	27133776	1616294	truncated TE	INT,RNaseH,primer	#NAME?	13928	FALSE	>0.5 Mya	LTR	Gypsy	Retand	?	0	0
TE01s27357367HA412	01|chr|HA412	27357367	27362649	3728158	truncated TE	INT,RNaseH,RT	#NAME?	5282	FALSE	>0.5 Mya	LTR	Copia	Ale	+	4	767
TE01s27637833HA412	01|chr|HA412	27637833	27651330	3510731	Ty3/Gypsy	AP,GAG,INT,RNaseH,RT,galadriel	GAGAPRTRNaseHINT	13497	FALSE	>0.5 Mya	LTR	Gypsy	Tekay	+	2	1466
TE01s27727550HA412	01|chr|HA412	27727550	27734690	3438786	truncated TE	GAG	GAG----	7140	FALSE	>0.5 Mya	LTR	Copia	Ivana	+	0	0
TE01s27743635HA412	01|chr|HA412	27743635	27751056	1724603	truncated TE	GAG,GAGCOAT	GAG----	7421	FALSE	>0.5 Mya	LTR	Copia	Ivana	+	0	0
TE01s27988231HA412	01|chr|HA412	27988231	27996197	2139782	truncated TE	GAG	GAG----	7966	FALSE	>0.5 Mya	LTR	Copia	unknown	?	0	0
TE01s28016700HA412	01|chr|HA412	28016700	28026498	0	truncated TE	AP,GAG,RNaseH,RT	GAGAPRTRNaseH-	9798	FALSE	<0.5 Mya	LTR	Gypsy	Tekay	+	2	1655
TE01s28040900HA412	01|chr|HA412	28040900	28051574	3800126	truncated TE	AP,INT,RNaseH,RT	#NAME?	10674	FALSE	>0.5 Mya	LTR	Gypsy	Athila	+	3	854
TE01s28100423HA412	01|chr|HA412	28100423	28108506	1544005	truncated TE	AP,CHR,GAGCOAT,INT,RNaseH,RT,galadriel,primer	#NAME?	8083	FALSE	>0.5 Mya	LTR	Gypsy	Tekay	+	3	1355
TE01s28167518HA412	01|chr|HA412	28167518	28179213	1416446	Ty3/Gypsy	AP,GAG,INT,RNaseH,RT,galadriel	GAGAPRTRNaseHINT	11695	FALSE	>0.5 Mya	LTR	Gypsy	Tekay	+	3	4382
TE01s28215269HA412	01|chr|HA412	28215269	28228390	0	truncated TE	GAG	GAG----	13121	FALSE	<0.5 Mya	LTR	Copia	Ivana	+	0	0
TE01s28326784HA412	01|chr|HA412	28326784	28335891	989875	truncated TE	INT,RNaseH,RT	#NAME?	9107	FALSE	>0.5 Mya	LTR	Gypsy	Athila	+	2	674
TE01s28382049HA412	01|chr|HA412	28382049	28387406	1358220	truncated TE	AP,INT,RNaseH,RR,RT	#NAME?	5357	FALSE	>0.5 Mya	LTR	Copia	Ale	+	2	419
TE01s28395022HA412	01|chr|HA412	28395022	28398628	2181200	truncated TE	INT,RNaseH,RT	#NAME?	3606	FALSE	>0.5 Mya	LTR	Copia	Ale	?	2	1124
TE01s28603455HA412	01|chr|HA412	28603455	28618468	1783124	truncated TE	GAG,GAGCOAT	GAG----	15013	FALSE	>0.5 Mya	LTR	Copia	Ivana	+	0	0
TE01s28621240HA412	01|chr|HA412	28621240	28630797	2308004	truncated TE	AP,CHR,GAGCOAT,INT,RNaseH,RT,galadriel	#NAME?	9557	FALSE	>0.5 Mya	LTR	Gypsy	Tekay	+	2	1763
TE01s28638232HA412	01|chr|HA412	28638232	28647728	1523594	Ty1/Copia	AP,GAG,INT,RNaseH,RT	GAGAPRTRNaseHINT	9496	FALSE	>0.5 Mya	LTR	Copia	SIRE	+	4	1214
TE01s28713236HA412	01|chr|HA412	28713236	28720095	3119493	truncated TE	GAG,primer	GAG----	6859	FALSE	>0.5 Mya	LTR	Copia	Ivana	+	0	0
TE01s28738714HA412	01|chr|HA412	28738714	28746597	0	truncated TE	RT	--RT--	7883	FALSE	<0.5 Mya	0	0	0	0	0	0
TE01s28786342HA412	01|chr|HA412	28786342	28795125	1838295	truncated TE	AP,GAGCOAT,INT,RNaseH,RT,galadriel	#NAME?	8783	FALSE	>0.5 Mya	LTR	Gypsy	Tekay	+	1	2075
TE01s2892504HA412	01|chr|HA412	2892504	2897414	1389734	truncated TE	AP,INT,RNaseH,primer	#NAME?	4910	FALSE	>0.5 Mya	LTR	Copia	Ale	+	2	2354
TE01s28955342HA412	01|chr|HA412	28955342	28963120	870885	truncated TE	GAG,primer	GAG----	7778	FALSE	>0.5 Mya	LTR	Copia	Ivana	+	0	0
TE01s28987963HA412	01|chr|HA412	28987963	28991662	1946617	truncated TE	INT,RNaseH,RT,galadriel	#NAME?	3699	FALSE	>0.5 Mya	LTR	Gypsy	Tekay	+	3	692
TE01s29005815HA412	01|chr|HA412	29005815	29008191	3951227	truncated TE	INT,RR	#NAME?	2376	FALSE	>0.5 Mya	0	0	0	0	0	0
TE01s29055307HA412	01|chr|HA412	29055307	29056995	131013	truncated TE	GAG	GAG----	1688	FALSE	<0.5 Mya	LTR	Gypsy	Tekay	+	0	0
TE01s29224387HA412	01|chr|HA412	29224387	29228935	1984529	truncated TE	GAG,RR	GAG----	4548	FALSE	>0.5 Mya	LTR	Gypsy	Tekay	+	0	0
TE01s29262303HA412	01|chr|HA412	29262303	29270410	1066853	truncated TE	AP,GAG,RT	GAGAPRT--	8107	FALSE	>0.5 Mya	LTR	Gypsy	Retand	+	2	3701
TE01s29354776HA412	01|chr|HA412	29354776	29368944	2158707	truncated TE	RT	--RT--	14168	FALSE	>0.5 Mya	LTR	Gypsy	Tekay	+	0	0
TE01s29401434HA412	01|chr|HA412	29401434	29402886	1057134	truncated TE	RNaseH,RT	--RTRNaseH-	1452	FALSE	>0.5 Mya	LTR	Gypsy	Tekay	+	2	776
TE01s29569312HA412	01|chr|HA412	29569312	29577549	2648704	truncated TE	GAG	GAG----	8237	FALSE	>0.5 Mya	LTR	Copia	Ivana	+	0	0
TE01s29835159HA412	01|chr|HA412	29835159	29844546	126873	Ty3/Gypsy	AP,GAG,INT,RNaseH,RT,galadriel	GAGAPRTRNaseHINT	9387	FALSE	<0.5 Mya	LTR	Gypsy	Retand	+	3	2687
TE01s29886550HA412	01|chr|HA412	29886550	29892966	129105	truncated TE	GAG,GAGCOAT,primer	GAG----	6416	FALSE	<0.5 Mya	0	0	0	0	0	0
TE01s29911913HA412	01|chr|HA412	29911913	29921963	456590	truncated TE	GAG	GAG----	10050	FALSE	<0.5 Mya	LTR	Copia	SIRE	+	0	0
TE01s29959237HA412	01|chr|HA412	29959237	29969985	1325195	truncated TE	AP,CHR,INT,RNaseH,RT,galadriel	#NAME?	10748	FALSE	>0.5 Mya	LTR	Gypsy	Tekay	+	2	953
TE01s29998170HA412	01|chr|HA412	29998170	30005354	1915093	truncated TE	GAG,primer	GAG----	7184	FALSE	>0.5 Mya	LTR	Copia	Ivana	+	0	0
TE01s30172818HA412	01|chr|HA412	30172818	30181224	1310412	truncated TE	AP,GAG,GAGCOAT,RT	GAGAPRT--	8406	FALSE	>0.5 Mya	LTR	Gypsy	Tekay	+	2	782
TE01s30229535HA412	01|chr|HA412	30229535	30240218	4245103	Ty3/Gypsy	AP,GAG,INT,RNaseH,RT,galadriel	GAGAPRTRNaseHINT	10683	FALSE	>0.5 Mya	LTR	Gypsy	Tekay	+	3	713
TE01s30265001HA412	01|chr|HA412	30265001	30275960	1967010	Ty3/Gypsy	AP,CHR,GAG,GAGCOAT,INT,RNaseH,RT,galadriel	GAGAPRTRNaseHINT	10959	FALSE	>0.5 Mya	LTR	Gypsy	Tekay	+	2	989
TE01s30291222HA412	01|chr|HA412	30291222	30304226	1114091	Ty3/Gypsy	AP,CHR,GAG,GAGCOAT,INT,RNaseH,RT,galadriel	GAGAPRTRNaseHINT	13004	FALSE	>0.5 Mya	LTR	Gypsy	Tekay	+	4	785
TE01s30408936HA412	01|chr|HA412	30408936	30411710	2081394	truncated TE	AP	-AP---	2774	FALSE	>0.5 Mya	LTR	Copia	SIRE	+	0	0
TE01s30435544HA412	01|chr|HA412	30435544	30447137	53783	Ty3/Gypsy	AP,CHR,GAG,INT,RNaseH,RT,galadriel	GAGAPRTRNaseHINT	11593	FALSE	<0.5 Mya	LTR	Gypsy	Tekay	+	1	2594
TE01s304473HA412	01|chr|HA412	304473	310513	1895883	Ty1/Copia	AP,GAG,INT,RNaseH,RT	GAGAPRTRNaseHINT	6040	FALSE	>0.5 Mya	LTR	Copia	Ale	+	4	1475
TE01s30469628HA412	01|chr|HA412	30469628	30484628	616732	truncated TE	GAG,GAGCOAT	GAG----	15000	FALSE	>0.5 Mya	LTR	Copia	Ivana	-	0	0
TE01s30578421HA412	01|chr|HA412	30578421	30588659	1086336	truncated TE	AP,GAG,RNaseH,RT	GAGAPRTRNaseH-	10238	FALSE	>0.5 Mya	LTR	Gypsy	Retand	+	2	2306
TE01s30645670HA412	01|chr|HA412	30645670	30657805	1190043	Ty1/Copia	AP,GAG,INT,RNaseH,RT	GAGAPRTRNaseHINT	12135	FALSE	>0.5 Mya	LTR	Copia	SIRE	+	3	3578
TE01s30719041HA412	01|chr|HA412	30719041	30721871	1902186	truncated TE	GAG	GAG----	2830	FALSE	>0.5 Mya	LTR	Gypsy	CRM	+	0	0
TE01s30877249HA412	01|chr|HA412	30877249	30886954	0	Ty3/Gypsy	AP,CHR,GAG,GAGCOAT,INT,RNaseH,RT,galadriel	GAGAPRTRNaseHINT	9705	FALSE	<0.5 Mya	LTR	Gypsy	Tekay	+	2	1415
TE01s30955141HA412	01|chr|HA412	30955141	30962717	2035165	truncated TE	GAG,GAGCOAT,primer	GAG----	7576	FALSE	>0.5 Mya	LTR	Copia	Ivana	+	0	0
TE01s30974180HA412	01|chr|HA412	30974180	30980790	814448	truncated TE	AP,CHR,GAG,INT,galadriel	GAGAP--INT	6610	FALSE	>0.5 Mya	LTR	Gypsy	Tekay	+	2	620
TE01s30986764HA412	01|chr|HA412	30986764	30995638	479729	truncated TE	AP,GAG,GAGCOAT,INT	GAGAP--INT	8874	FALSE	<0.5 Mya	LTR	Copia	SIRE	+	1	1217
TE01s31019093HA412	01|chr|HA412	31019093	31027690	2255570	truncated TE	AP,GAG,GAGCOAT,RR,RT	GAGAPRT--	8597	FALSE	>0.5 Mya	LTR	Gypsy	Tekay	+	1	3980
TE01s31064511HA412	01|chr|HA412	31064511	31071670	187956	truncated TE	AP,GAG	GAGAP---	7159	FALSE	<0.5 Mya	LTR	Gypsy	Athila	+	1	2333
TE01s31122305HA412	01|chr|HA412	31122305	31134139	2864405	truncated TE	AP,CHR,GAG,INT,RT,galadriel	GAGAPRT-INT	11834	FALSE	>0.5 Mya	LTR	Gypsy	Tekay	+	2	995
TE01s31169299HA412	01|chr|HA412	31169299	31183521	0	Ty1/Copia	AP,GAG,GAGCOAT,INT,RNaseH,RT	GAGAPRTRNaseHINT	14222	FALSE	<0.5 Mya	LTR	Copia	SIRE	+	2	1208
TE01s31227516HA412	01|chr|HA412	31227516	31234460	120071	Ty3/Gypsy	AP,CHR,GAG,INT,RNaseH,RT,galadriel	GAGAPRTRNaseHINT	6944	FALSE	<0.5 Mya	LTR	Gypsy	Tekay	+	2	2132
TE01s31263219HA412	01|chr|HA412	31263219	31268338	315211	Ty3/Gypsy	AP,CHR,GAG,INT,RNaseH,RT,galadriel	GAGAPRTRNaseHINT	5119	FALSE	<0.5 Mya	LTR	Gypsy	Reina	+	2	2801
TE01s31356705HA412	01|chr|HA412	31356705	31370122	2055950	truncated TE	GAG	GAG----	13417	FALSE	>0.5 Mya	LINE	unknown	unknown	-	0	0
TE01s31489784HA412	01|chr|HA412	31489784	31494441	2190919	truncated TE	AP,GAG,INT	GAGAP--INT	4657	FALSE	>0.5 Mya	LTR	Copia	Tork	+	0	0
TE01s31525961HA412	01|chr|HA412	31525961	31536118	1425745	truncated TE	AP,GAGCOAT,INT,RNaseH,RT,galadriel,primer	#NAME?	10157	FALSE	>0.5 Mya	LTR	Gypsy	Tekay	+	3	3866
TE01s31660651HA412	01|chr|HA412	31660651	31670831	0	Ty3/Gypsy	AP,CHR,GAG,INT,RNaseH,RT,galadriel	GAGAPRTRNaseHINT	10180	FALSE	<0.5 Mya	LTR	Gypsy	Tekay	+	2	1709
TE01s3177251HA412	01|chr|HA412	3177251	3183086	725568	Ty1/Copia	AP,GAG,INT,RNaseH,RT	GAGAPRTRNaseHINT	5835	FALSE	>0.5 Mya	LTR	Copia	Ale	+	2	2144
TE01s31840059HA412	01|chr|HA412	31840059	31849977	1260559	Ty3/Gypsy	AP,GAG,INT,RNaseH,RT	GAGAPRTRNaseHINT	9918	FALSE	>0.5 Mya	LTR	Gypsy	Retand	+	3	1841
TE01s31858307HA412	01|chr|HA412	31858307	31869295	3075954	Ty3/Gypsy	AP,CHR,GAG,INT,RNaseH,RT,galadriel	GAGAPRTRNaseHINT	10988	FALSE	>0.5 Mya	LTR	Gypsy	Tekay	+	3	1064
TE01s31941950HA412	01|chr|HA412	31941950	31950953	1154967	Ty3/Gypsy	AP,GAG,INT,RNaseH,RT	GAGAPRTRNaseHINT	9003	FALSE	>0.5 Mya	LTR	Gypsy	Tekay	+	2	4589
TE01s32061452HA412	01|chr|HA412	32061452	32069191	911358	truncated TE	CHR,GAG,RT	GAG-RT--	7739	FALSE	>0.5 Mya	LTR	Gypsy	Tekay	+	1	1307
TE01s32098217HA412	01|chr|HA412	32098217	32106518	5545305	truncated TE	CHR,INT,galadriel	#NAME?	8301	FALSE	>0.5 Mya	LTR	Gypsy	Tekay	+	1	377
TE01s32132760HA412	01|chr|HA412	32132760	32145454	2679930	Ty1/Copia	AP,GAG,GAGCOAT,INT,RNaseH,RT	GAGAPRTRNaseHINT	12694	FALSE	>0.5 Mya	LTR	Copia	SIRE	+	3	659
TE01s32181746HA412	01|chr|HA412	32181746	32186917	1858753	truncated TE	RNaseH	---RNaseH-	5171	FALSE	>0.5 Mya	LTR	Copia	SIRE	+	0	0
TE01s32226083HA412	01|chr|HA412	32226083	32234688	2071260	Ty3/Gypsy	AP,CHR,GAG,INT,RNaseH,RT,galadriel	GAGAPRTRNaseHINT	8605	FALSE	>0.5 Mya	LTR	Gypsy	Tekay	+	5	1736
TE01s3234608HA412	01|chr|HA412	3234608	3247582	491248	truncated TE	AP,INT,RNaseH,RT	#NAME?	12974	FALSE	<0.5 Mya	LTR	Copia	Ale	+	3	1688
TE01s32673143HA412	01|chr|HA412	32673143	32688122	1518508	Ty1/Copia	AP,GAG,INT,RNaseH,RT	GAGAPRTRNaseHINT	14979	FALSE	>0.5 Mya	LTR	Copia	SIRE	+	4	1106
TE01s3268507HA412	01|chr|HA412	3268507	3276617	1064591	Ty3/Gypsy	AP,CHR,GAG,INT,RNaseH,RT,galadriel,primer	GAGAPRTRNaseHINT	8110	FALSE	>0.5 Mya	LTR	Gypsy	Tekay	+	3	2789
TE01s32869782HA412	01|chr|HA412	32869782	32876997	1333484	truncated TE	AP,GAG,INT,RNaseH,RR,galadriel	GAGAP-RNaseHINT	7215	FALSE	>0.5 Mya	LTR	Gypsy	Tekay	+	2	1379
TE01s32877839HA412	01|chr|HA412	32877839	32882672	317091	truncated TE	CHR,INT,RNaseH,galadriel	#NAME?	4833	FALSE	<0.5 Mya	LTR	Gypsy	Tekay	+	1	2810
TE01s32900099HA412	01|chr|HA412	32900099	32908506	1227796	Ty3/Gypsy	AP,CHR,GAG,GAGCOAT,INT,RNaseH,RT,galadriel	GAGAPRTRNaseHINT	8407	FALSE	>0.5 Mya	LTR	Gypsy	Tekay	+	2	1208
TE01s33213659HA412	01|chr|HA412	33213659	33224267	2091773	truncated TE	RNaseH	---RNaseH-	10608	FALSE	>0.5 Mya	LTR	Copia	mixture	+	0	0
TE01s33410294HA412	01|chr|HA412	33410294	33414271	1064343	truncated TE	INT,RNaseH,RT,galadriel	#NAME?	3977	FALSE	>0.5 Mya	LTR	Gypsy	Tekay	+	2	539
TE01s33506352HA412	01|chr|HA412	33506352	33509495	3323466	truncated TE	AP,INT,RNaseH,RR,RT,galadriel	#NAME?	3143	FALSE	>0.5 Mya	LTR	Gypsy	Tekay	+	3	1715
TE01s33533113HA412	01|chr|HA412	33533113	33540783	1784549	truncated TE	GAG	GAG----	7670	FALSE	>0.5 Mya	LTR	Gypsy	Retand	+	0	0
TE01s33611003HA412	01|chr|HA412	33611003	33619285	2347894	truncated TE	GAG,INT,RNaseH,galadriel	GAG--RNaseHINT	8282	FALSE	>0.5 Mya	LTR	Gypsy	Retand	+	2	464
TE01s34047301HA412	01|chr|HA412	34047301	34054956	2359622	truncated TE	GAG	GAG----	7655	FALSE	>0.5 Mya	LTR	Copia	Ivana	+	0	0
TE01s34085471HA412	01|chr|HA412	34085471	34094392	1155599	Ty3/Gypsy	AP,GAG,INT,RNaseH,RT,galadriel	GAGAPRTRNaseHINT	8921	FALSE	>0.5 Mya	LTR	Gypsy	Tekay	+	3	1487
TE01s34095282HA412	01|chr|HA412	34095282	34106377	920116	truncated TE	GAG,RNaseH,RT	GAG-RTRNaseH-	11095	FALSE	>0.5 Mya	LTR	Copia	SIRE	+	2	4640
TE01s34126236HA412	01|chr|HA412	34126236	34132927	2273759	truncated TE	GAG,GAGCOAT	GAG----	6691	FALSE	>0.5 Mya	LTR	Gypsy	CRM	+	0	0
TE01s34141841HA412	01|chr|HA412	34141841	34150478	1410384	Ty3/Gypsy	AP,GAG,GAGCOAT,INT,RNaseH,RR,RT,galadriel	GAGAPRTRNaseHINT	8637	FALSE	>0.5 Mya	LTR	Gypsy	Tekay	+	2	1046
TE01s34162053HA412	01|chr|HA412	34162053	34165148	4803549	truncated TE	AP,GAG,GAGCOAT,primer	GAGAP---	3095	FALSE	>0.5 Mya	LTR	Gypsy	mixture	+	1	353
TE01s34181258HA412	01|chr|HA412	34181258	34186629	260107	Ty1/Copia	AP,GAG,INT,RNaseH,RR,RT,primer	GAGAPRTRNaseHINT	5371	FALSE	<0.5 Mya	LTR	Copia	Ale	+	4	1382
TE01s34192773HA412	01|chr|HA412	34192773	34204283	1290481	Ty3/Gypsy	AP,CHR,GAG,INT,RNaseH,RT,galadriel,primer	GAGAPRTRNaseHINT	11510	FALSE	>0.5 Mya	LTR	Gypsy	Tekay	+	4	2273
TE01s34341601HA412	01|chr|HA412	34341601	34349069	981724	Ty3/Gypsy	AP,CHR,GAG,INT,RNaseH,RT,galadriel	GAGAPRTRNaseHINT	7468	FALSE	>0.5 Mya	LTR	Gypsy	Tekay	+	2	1898
TE01s34354361HA412	01|chr|HA412	34354361	34363639	1378646	truncated TE	AP,CHR,GAGCOAT,INT,RNaseH,RT,galadriel	#NAME?	9278	FALSE	>0.5 Mya	LTR	Gypsy	Tekay	+	4	932
TE01s34632319HA412	01|chr|HA412	34632319	34633836	3327889	truncated TE	GAG,RT	GAG-RT--	1517	FALSE	>0.5 Mya	LTR	Copia	unknown	?	0	0
TE01s34849553HA412	01|chr|HA412	34849553	34862095	2896384	Ty3/Gypsy	AP,CHR,GAG,GAGCOAT,INT,RNaseH,RT,galadriel	GAGAPRTRNaseHINT	12542	FALSE	>0.5 Mya	LTR	Gypsy	Tekay	+	4	755
TE01s34869155HA412	01|chr|HA412	34869155	34880742	319561	Ty3/Gypsy	AP,CHR,GAG,INT,RNaseH,RT,galadriel	GAGAPRTRNaseHINT	11587	FALSE	<0.5 Mya	LTR	Gypsy	Tekay	+	3	1673
TE01s34882955HA412	01|chr|HA412	34882955	34888983	2070301	truncated TE	GAG,GAGCOAT	GAG----	6028	FALSE	>0.5 Mya	0	0	0	0	0	0
TE01s34902122HA412	01|chr|HA412	34902122	34909658	1590857	truncated TE	AP,INT,RNaseH,RT,galadriel	#NAME?	7536	FALSE	>0.5 Mya	LTR	Gypsy	Tekay	+	3	698
TE01s34911254HA412	01|chr|HA412	34911254	34919363	1061982	Ty3/Gypsy	AP,CHR,GAG,GAGCOAT,INT,RNaseH,RT,galadriel	GAGAPRTRNaseHINT	8109	FALSE	>0.5 Mya	LTR	Gypsy	Tekay	+	2	2576
TE01s34992034HA412	01|chr|HA412	34992034	34999973	2258170	truncated TE	GAG,GAGCOAT	GAG----	7939	FALSE	>0.5 Mya	LTR	Gypsy	Tekay	+	0	0
TE01s35107148HA412	01|chr|HA412	35107148	35119853	1913095	truncated TE	RT,primer	--RT--	12705	FALSE	>0.5 Mya	0	0	0	0	0	0
TE01s35257674HA412	01|chr|HA412	35257674	35264507	107498	truncated TE	RT	--RT--	6833	FALSE	<0.5 Mya	LTR	Copia	Angela	+	0	0
TE01s35296819HA412	01|chr|HA412	35296819	35307880	1214283	Ty3/Gypsy	AP,CHR,GAG,INT,RNaseH,RT,galadriel	GAGAPRTRNaseHINT	11061	FALSE	>0.5 Mya	LTR	Gypsy	Tekay	+	4	1538
TE01s35313793HA412	01|chr|HA412	35313793	35324855	962470	Ty3/Gypsy	AP,CHR,GAG,INT,RNaseH,RT,galadriel	GAGAPRTRNaseHINT	11062	FALSE	>0.5 Mya	LTR	Gypsy	Tekay	+	4	2372
TE01s35330345HA412	01|chr|HA412	35330345	35341212	1253133	truncated TE	GAG,primer	GAG----	10867	FALSE	>0.5 Mya	LTR	Copia	Ivana	+	0	0
TE01s35346270HA412	01|chr|HA412	35346270	35358241	0	Ty1/Copia	AP,GAG,INT,RNaseH,RT	GAGAPRTRNaseHINT	11971	FALSE	<0.5 Mya	LTR	Copia	SIRE	+	2	2003
TE01s35510214HA412	01|chr|HA412	35510214	35513065	5013858	truncated TE	INT,galadriel	#NAME?	2851	FALSE	>0.5 Mya	LTR	Gypsy	Retand	+	1	632
TE01s35614708HA412	01|chr|HA412	35614708	35618116	1122023	truncated TE	GAG,primer	GAG----	3408	FALSE	>0.5 Mya	LTR	Copia	Ivana	+	0	0
TE01s35652273HA412	01|chr|HA412	35652273	35659452	1271715	truncated TE	GAG,GAGCOAT	GAG----	7179	FALSE	>0.5 Mya	LTR	Copia	Ivana	+	0	0
TE01s35723877HA412	01|chr|HA412	35723877	35736001	0	truncated TE	GAG,GAGCOAT	GAG----	12124	FALSE	<0.5 Mya	LTR	Gypsy	Tekay	+	0	0
TE01s35781228HA412	01|chr|HA412	35781228	35790055	1677697	truncated TE	AP,CHR,INT,RNaseH,RT,galadriel	#NAME?	8827	FALSE	>0.5 Mya	LTR	Gypsy	Tekay	+	3	1646
TE01s35846788HA412	01|chr|HA412	35846788	35850719	0	truncated TE	GAG,RT	GAG-RT--	3931	FALSE	<0.5 Mya	LTR	Gypsy	Tekay	+	0	0
TE01s35878884HA412	01|chr|HA412	35878884	35883953	2219401	Ty1/Copia	AP,GAG,INT,RNaseH,RT	GAGAPRTRNaseHINT	5069	FALSE	>0.5 Mya	LTR	Copia	Ivana	+	3	2489
TE01s35953025HA412	01|chr|HA412	35953025	35959309	2840556	truncated TE	GAG,RR	GAG----	6284	FALSE	>0.5 Mya	LTR	Copia	SIRE	+	0	0
TE01s36001976HA412	01|chr|HA412	36001976	36010385	825327	Ty3/Gypsy	AP,GAG,GAGCOAT,INT,RNaseH,RT,galadriel	GAGAPRTRNaseHINT	8409	FALSE	>0.5 Mya	LTR	Gypsy	Tekay	+	3	1103
TE01s36013280HA412	01|chr|HA412	36013280	36020202	3443126	truncated TE	GAG	GAG----	6922	FALSE	>0.5 Mya	LTR	Gypsy	Tekay	+	0	0
TE01s36039235HA412	01|chr|HA412	36039235	36048720	2287628	Ty3/Gypsy	AP,CHR,GAG,INT,RNaseH,RT,galadriel	GAGAPRTRNaseHINT	9485	FALSE	>0.5 Mya	LTR	Gypsy	Tekay	+	3	860
TE01s36081968HA412	01|chr|HA412	36081968	36087479	3491654	truncated TE	GAG,RT	GAG-RT--	5511	FALSE	>0.5 Mya	LTR	Gypsy	CRM	+	0	0
TE01s36146700HA412	01|chr|HA412	36146700	36157341	917185	truncated TE	GAG,GAGCOAT	GAG----	10641	FALSE	>0.5 Mya	LTR	Copia	Ivana	+	0	0
TE01s36199687HA412	01|chr|HA412	36199687	36204687	646230	truncated TE	GAG	GAG----	5000	FALSE	>0.5 Mya	LTR	Gypsy	Tekay	+	0	0
TE01s36229875HA412	01|chr|HA412	36229875	36239588	703833	truncated TE	CHR,GAG,INT,galadriel	GAG---INT	9713	FALSE	>0.5 Mya	LTR	Gypsy	Tekay	+	1	5747
TE01s36255453HA412	01|chr|HA412	36255453	36265721	2252094	truncated TE	GAG	GAG----	10268	FALSE	>0.5 Mya	0	0	0	0	0	0
TE01s36434157HA412	01|chr|HA412	36434157	36439947	4996820	truncated TE	CHR,INT,galadriel	#NAME?	5790	FALSE	>0.5 Mya	LTR	Gypsy	Tekay	+	0	0
TE01s36457752HA412	01|chr|HA412	36457752	36465502	4214633	truncated TE	AP,INT,RNaseH,RT	#NAME?	7750	FALSE	>0.5 Mya	LTR	Copia	SIRE	+	3	896
TE01s36467581HA412	01|chr|HA412	36467581	36474023	860568	truncated TE	GAG	GAG----	6442	FALSE	>0.5 Mya	LTR	Copia	Ivana	+	0	0
TE01s36500236HA412	01|chr|HA412	36500236	36514193	5384763	Ty3/Gypsy	AP,CHR,GAG,INT,RNaseH,RT,galadriel	GAGAPRTRNaseHINT	13957	FALSE	>0.5 Mya	LTR	Gypsy	Tekay	+	5	2387
TE01s36660560HA412	01|chr|HA412	36660560	36669289	818395	truncated TE	GAG,GAGCOAT,RNaseH,RT	GAG-RTRNaseH-	8729	FALSE	>0.5 Mya	LTR	Gypsy	Tekay	+	2	461
TE01s36690760HA412	01|chr|HA412	36690760	36702098	1395813	Ty3/Gypsy	AP,CHR,GAG,INT,RNaseH,RT,galadriel	GAGAPRTRNaseHINT	11338	FALSE	>0.5 Mya	LTR	Gypsy	Tekay	+	3	1334
TE01s36776830HA412	01|chr|HA412	36776830	36785364	663230	truncated TE	AP,GAG,GAGCOAT	GAGAP---	8534	FALSE	>0.5 Mya	LTR	Gypsy	mixture	+	1	1778
TE01s36815949HA412	01|chr|HA412	36815949	36827007	2240782	Ty3/Gypsy	AP,GAG,GAGCOAT,INT,RNaseH,RT,galadriel	GAGAPRTRNaseHINT	11058	FALSE	>0.5 Mya	LTR	Gypsy	Tekay	+	2	1736
TE01s36860766HA412	01|chr|HA412	36860766	36871006	500248	truncated TE	AP,GAG,INT,RT	GAGAPRT-INT	10240	FALSE	>0.5 Mya	LTR	Copia	SIRE	+	2	2999
TE01s36889958HA412	01|chr|HA412	36889958	36893128	1062766	truncated TE	GAG	GAG----	3170	FALSE	>0.5 Mya	LTR	Gypsy	CRM	+	0	0
TE01s36910725HA412	01|chr|HA412	36910725	36920447	0	truncated TE	AP,RT	-APRT--	9722	FALSE	<0.5 Mya	LTR	Gypsy	Tekay	+	1	761
TE01s36946601HA412	01|chr|HA412	36946601	36951722	853662	Ty1/Copia	AP,GAG,INT,RNaseH,RT,primer	GAGAPRTRNaseHINT	5121	FALSE	>0.5 Mya	LTR	Copia	Ale	+	3	3026
TE01s36993729HA412	01|chr|HA412	36993729	37006244	1118435	truncated TE	GAG	GAG----	12515	FALSE	>0.5 Mya	LTR	Copia	Ivana	+	0	0
TE01s3700218HA412	01|chr|HA412	3700218	3707716	1689782	Ty3/Gypsy	AP,CHR,GAG,GAGCOAT,INT,RNaseH,RT,galadriel	GAGAPRTRNaseHINT	7498	FALSE	>0.5 Mya	LTR	Gypsy	Tekay	+	4	1118
TE01s37115189HA412	01|chr|HA412	37115189	37122965	2280796	truncated TE	GAG	GAG----	7776	FALSE	>0.5 Mya	LTR	Copia	Ivana	+	0	0
TE01s37136135HA412	01|chr|HA412	37136135	37144022	0	truncated TE	AP,INT,RNaseH,RT,galadriel	#NAME?	7887	FALSE	<0.5 Mya	LTR	Gypsy	Tekay	+	1	5957
TE01s37526025HA412	01|chr|HA412	37526025	37538845	2800245	Ty3/Gypsy	AP,CHR,GAG,INT,RNaseH,RT,galadriel	GAGAPRTRNaseHINT	12820	FALSE	>0.5 Mya	LTR	Gypsy	Tekay	+	2	695
TE01s37680867HA412	01|chr|HA412	37680867	37688278	1796340	truncated TE	GAG,GAGCOAT,primer	GAG----	7411	FALSE	>0.5 Mya	LTR	Copia	Ivana	+	0	0
TE01s3773848HA412	01|chr|HA412	3773848	3782422	0	Ty3/Gypsy	AP,CHR,GAG,INT,RNaseH,RT,galadriel,primer	GAGAPRTRNaseHINT	8574	FALSE	<0.5 Mya	LTR	Gypsy	Reina	+	2	2387
TE01s37782609HA412	01|chr|HA412	37782609	37786704	774406	truncated TE	RR,RT	--RT--	4095	FALSE	>0.5 Mya	LTR	Copia	Ikeros	+	1	764
TE01s37814859HA412	01|chr|HA412	37814859	37827916	2085040	Ty3/Gypsy	AP,GAG,INT,RNaseH,RT,galadriel	GAGAPRTRNaseHINT	13057	FALSE	>0.5 Mya	LTR	Gypsy	Athila	+	5	938
TE01s37968835HA412	01|chr|HA412	37968835	37977578	0	truncated TE	INT,RNaseH,RT,galadriel	#NAME?	8743	FALSE	<0.5 Mya	LTR	Gypsy	Tekay	+	2	1628
TE01s38001483HA412	01|chr|HA412	38001483	38009915	2081394	Ty3/Gypsy	AP,CHR,GAG,INT,RNaseH,RT,galadriel	GAGAPRTRNaseHINT	8432	FALSE	>0.5 Mya	LTR	Gypsy	Tekay	+	4	1919
TE01s38020517HA412	01|chr|HA412	38020517	38028310	806727	Ty3/Gypsy	AP,CHR,GAG,GAGCOAT,INT,RNaseH,RT,galadriel	GAGAPRTRNaseHINT	7793	FALSE	>0.5 Mya	LTR	Gypsy	Tekay	+	3	722
TE01s3812955HA412	01|chr|HA412	3812955	3823913	647553	truncated TE	AP,GAG,RNaseH,RT	GAGAPRTRNaseH-	10958	FALSE	>0.5 Mya	LTR	Gypsy	Retand	+	2	5480
TE01s38172587HA412	01|chr|HA412	38172587	38176379	5334461	truncated TE	AP,INT,RNaseH,RT,galadriel	#NAME?	3792	FALSE	>0.5 Mya	LTR	Gypsy	Tekay	+	2	1406
TE01s38331200HA412	01|chr|HA412	38331200	38335084	566003	truncated TE	GAG	GAG----	3884	FALSE	>0.5 Mya	LTR	Gypsy	Retand	+	1	617
TE01s38617300HA412	01|chr|HA412	38617300	38627892	1073435	truncated TE	GAG	GAG----	10592	FALSE	>0.5 Mya	LTR	Gypsy	Tekay	+	0	0
TE01s38778002HA412	01|chr|HA412	38778002	38791972	1389939	truncated TE	AP,GAGCOAT,INT,RNaseH,RT,galadriel	#NAME?	13970	FALSE	>0.5 Mya	LTR	Gypsy	Tekay	?	3	1643
TE01s38802747HA412	01|chr|HA412	38802747	38808116	3069788	truncated TE	GAG	GAG----	5369	FALSE	>0.5 Mya	LTR	Gypsy	Tekay	+	0	0
TE01s38905272HA412	01|chr|HA412	38905272	38907133	368231	truncated TE	RNaseH	---RNaseH-	1861	FALSE	<0.5 Mya	LTR	Gypsy	unknown	?	0	0
TE01s38993987HA412	01|chr|HA412	38993987	38998420	2660208	truncated TE	AP,GAG,GAGCOAT,RR	GAGAP---	4433	FALSE	>0.5 Mya	LTR	Copia	SIRE	+	1	566
TE01s39004802HA412	01|chr|HA412	39004802	39011916	1849369	truncated TE	GAG,primer	GAG----	7114	FALSE	>0.5 Mya	LTR	Copia	Ivana	+	0	0
TE01s39028534HA412	01|chr|HA412	39028534	39035991	1655108	truncated TE	GAG,GAGCOAT	GAG----	7457	FALSE	>0.5 Mya	LTR	Copia	Ivana	+	0	0
TE01s39053934HA412	01|chr|HA412	39053934	39061923	1773391	truncated TE	AP,CHR,INT,RNaseH,galadriel	#NAME?	7989	FALSE	>0.5 Mya	LTR	Gypsy	Tekay	+	1	1145
TE01s39122430HA412	01|chr|HA412	39122430	39132782	1633151	truncated TE	GAG,GAGCOAT,INT,RNaseH,RT,galadriel	GAG-RTRNaseHINT	10352	FALSE	>0.5 Mya	LTR	Gypsy	Tekay	+	0	0
TE01s39195552HA412	01|chr|HA412	39195552	39202347	0	truncated TE	RT	--RT--	6795	FALSE	<0.5 Mya	LTR	Gypsy	Tekay	+	0	0
TE01s39254010HA412	01|chr|HA412	39254010	39265961	0	truncated TE	INT,galadriel	#NAME?	11951	FALSE	<0.5 Mya	LTR	Gypsy	Athila	+	0	0
TE01s39266889HA412	01|chr|HA412	39266889	39273427	401198	truncated TE	RT	--RT--	6538	FALSE	<0.5 Mya	LTR	Gypsy	Tekay	+	1	488
TE01s39306825HA412	01|chr|HA412	39306825	39309042	1910760	truncated TE	AP,RT	-APRT--	2217	FALSE	>0.5 Mya	LTR	Gypsy	Retand	+	3	866
TE01s39317648HA412	01|chr|HA412	39317648	39320381	783642	truncated TE	RNaseH	---RNaseH-	2733	FALSE	>0.5 Mya	0	0	0	0	0	0
TE01s3932493HA412	01|chr|HA412	3932493	3942384	582743	truncated TE	INT	#NAME?	9891	FALSE	>0.5 Mya	LTR	Gypsy	Retand	+	1	365
TE01s39411345HA412	01|chr|HA412	39411345	39426018	1477995	truncated TE	GAG,primer	GAG----	14673	FALSE	>0.5 Mya	LTR	Copia	Ivana	+	0	0
TE01s39467520HA412	01|chr|HA412	39467520	39478012	589644	Ty3/Gypsy	AP,CHR,GAG,INT,RNaseH,RT,galadriel	GAGAPRTRNaseHINT	10492	FALSE	>0.5 Mya	LTR	Gypsy	Tekay	+	3	1481
TE01s39505940HA412	01|chr|HA412	39505940	39513384	1051657	truncated TE	GAG	GAG----	7444	FALSE	>0.5 Mya	LTR	Copia	Ivana	+	0	0
TE01s39627458HA412	01|chr|HA412	39627458	39632204	2114255	Ty1/Copia	AP,GAG,INT,RNaseH,RT,primer	GAGAPRTRNaseHINT	4746	FALSE	>0.5 Mya	LTR	Copia	Ale	+	2	2102
TE01s39837224HA412	01|chr|HA412	39837224	39845925	1640788	truncated TE	CHR,INT,RNaseH,RT,galadriel	#NAME?	8701	FALSE	>0.5 Mya	LTR	Gypsy	Tekay	+	1	1190
TE01s39918689HA412	01|chr|HA412	39918689	39926169	0	Ty3/Gypsy	AP,CHR,GAG,GAGCOAT,INT,RNaseH,RT,galadriel	GAGAPRTRNaseHINT	7480	FALSE	<0.5 Mya	LTR	Gypsy	Tekay	+	1	6263
TE01s39941823HA412	01|chr|HA412	39941823	39955206	1480602	truncated TE	AP,CHR,GAG,INT,galadriel,primer	GAGAP--INT	13383	FALSE	>0.5 Mya	LTR	Gypsy	Tekay	+	1	722
TE01s40001602HA412	01|chr|HA412	40001602	40013470	1132393	Ty3/Gypsy	AP,CHR,GAG,INT,RNaseH,RT,galadriel	GAGAPRTRNaseHINT	11868	FALSE	>0.5 Mya	LTR	Gypsy	Tekay	+	5	584
TE01s40078039HA412	01|chr|HA412	40078039	40088370	4051495	Ty3/Gypsy	AP,CHR,GAG,INT,RNaseH,RT,galadriel	GAGAPRTRNaseHINT	10331	FALSE	>0.5 Mya	LTR	Gypsy	Tekay	+	2	1073
TE01s40167510HA412	01|chr|HA412	40167510	40174184	1860600	Ty3/Gypsy	AP,GAG,INT,RNaseH,RT,galadriel	GAGAPRTRNaseHINT	6674	FALSE	>0.5 Mya	LTR	Gypsy	Tekay	+	1	3167
TE01s40297569HA412	01|chr|HA412	40297569	40300613	1572490	truncated TE	RNaseH,RT	--RTRNaseH-	3044	FALSE	>0.5 Mya	LTR	Gypsy	Tekay	+	1	776
TE01s40323466HA412	01|chr|HA412	40323466	40330351	2363031	truncated TE	GAG	GAG----	6885	FALSE	>0.5 Mya	LTR	Copia	Ivana	+	0	0
TE01s40519625HA412	01|chr|HA412	40519625	40524248	2890577	truncated TE	CHR,INT,galadriel	#NAME?	4623	FALSE	>0.5 Mya	LTR	Gypsy	Tekay	+	1	1037
TE01s40710209HA412	01|chr|HA412	40710209	40714000	427835	truncated TE	CHR,INT,RNaseH,RT,galadriel	#NAME?	3791	FALSE	<0.5 Mya	LTR	Gypsy	Tekay	+	1	1883
TE01s40769856HA412	01|chr|HA412	40769856	40778233	3953381	truncated TE	AP,GAG,GAGCOAT,RNaseH,RT	GAGAPRTRNaseH-	8377	FALSE	>0.5 Mya	LTR	Copia	SIRE	+	0	0
TE01s40787852HA412	01|chr|HA412	40787852	40793117	3798407	truncated TE	CHR,INT,RT,galadriel	#NAME?	5265	FALSE	>0.5 Mya	LTR	Gypsy	Tekay	+	1	2099
TE01s40854295HA412	01|chr|HA412	40854295	40859436	0	truncated TE	GAG,GAGCOAT,primer	GAG----	5141	FALSE	<0.5 Mya	LTR	Gypsy	Tekay	+	0	0
TE01s40879415HA412	01|chr|HA412	40879415	40886721	4870408	Ty3/Gypsy	AP,CHR,GAG,GAGCOAT,INT,RNaseH,RT,galadriel	GAGAPRTRNaseHINT	7306	FALSE	>0.5 Mya	LTR	Gypsy	Tekay	+	4	620
TE01s41169833HA412	01|chr|HA412	41169833	41176809	1351249	truncated TE	GAG	GAG----	6976	FALSE	>0.5 Mya	LTR	Copia	SIRE	+	0	0
TE01s41185045HA412	01|chr|HA412	41185045	41200200	1201670	Ty3/Gypsy	AP,CHR,GAG,INT,RNaseH,RT,galadriel	GAGAPRTRNaseHINT	15155	FALSE	>0.5 Mya	LTR	Gypsy	Tekay	+	4	884
TE01s41227963HA412	01|chr|HA412	41227963	41229799	0	truncated TE	AP	-AP---	1836	FALSE	<0.5 Mya	LTR	Gypsy	Athila	+	1	539
TE01s41340531HA412	01|chr|HA412	41340531	41344750	2692849	truncated TE	GAG	GAG----	4219	FALSE	>0.5 Mya	LTR	Gypsy	Tekay	+	0	0
TE01s41347289HA412	01|chr|HA412	41347289	41359680	2249050	truncated TE	AP,CHR,INT,RNaseH,RR,RT,galadriel	#NAME?	12391	FALSE	>0.5 Mya	LTR	Gypsy	Tekay	+	3	2486
TE01s41388937HA412	01|chr|HA412	41388937	41393834	0	truncated TE	CHR,INT,galadriel	#NAME?	4897	FALSE	<0.5 Mya	LTR	Gypsy	Tekay	+	1	866
TE01s41691148HA412	01|chr|HA412	41691148	41698650	758305	truncated TE	CHR,GAG,INT,galadriel,primer	GAG---INT	7502	FALSE	>0.5 Mya	LTR	Gypsy	mixture	+	2	4508
TE01s41737785HA412	01|chr|HA412	41737785	41743108	0	Ty1/Copia	AP,GAG,INT,RNaseH,RT	GAGAPRTRNaseHINT	5323	FALSE	<0.5 Mya	LTR	Copia	Ivana	+	5	1022
TE01s41861769HA412	01|chr|HA412	41861769	41868605	923337	truncated TE	GAG,GAGCOAT	GAG----	6836	FALSE	>0.5 Mya	LTR	Copia	Ivana	+	0	0
TE01s41872449HA412	01|chr|HA412	41872449	41875765	552298	truncated TE	GAG,RT	GAG-RT--	3316	FALSE	>0.5 Mya	LTR	Gypsy	Tekay	+	0	0
TE01s41890818HA412	01|chr|HA412	41890818	41895985	549968	truncated TE	GAG	GAG----	5167	FALSE	>0.5 Mya	LTR	Gypsy	Retand	+	0	0
TE01s41949818HA412	01|chr|HA412	41949818	41955205	1246024	truncated TE	GAG,GAGCOAT	GAG----	5387	FALSE	>0.5 Mya	0	0	0	0	0	0
TE01s41964544HA412	01|chr|HA412	41964544	41974144	1910999	truncated TE	AP,INT,RNaseH,RT,galadriel	#NAME?	9600	FALSE	>0.5 Mya	LTR	Gypsy	Retand	+	3	923
TE01s42009661HA412	01|chr|HA412	42009661	42011665	1046084	truncated TE	RT	--RT--	2004	FALSE	>0.5 Mya	LTR	Gypsy	Tekay	+	0	0
TE01s42012372HA412	01|chr|HA412	42012372	42019251	1856974	truncated TE	GAG	GAG----	6879	FALSE	>0.5 Mya	LTR	Copia	SIRE	+	0	0
TE01s42076871HA412	01|chr|HA412	42076871	42081641	0	truncated TE	GAG	GAG----	4770	FALSE	<0.5 Mya	LTR	Gypsy	Tekay	+	0	0
TE01s42112384HA412	01|chr|HA412	42112384	42122361	1056091	truncated TE	CHR,GAG,INT,RT,galadriel	GAG-RT-INT	9977	FALSE	>0.5 Mya	LTR	Gypsy	Tekay	+	2	578
TE01s42214005HA412	01|chr|HA412	42214005	42219928	2683093	truncated TE	GAG	GAG----	5923	FALSE	>0.5 Mya	LTR	Copia	Ivana	+	0	0
TE01s42231705HA412	01|chr|HA412	42231705	42239632	2243556	Ty3/Gypsy	AP,CHR,GAG,GAGCOAT,INT,RNaseH,RT,galadriel	GAGAPRTRNaseHINT	7927	FALSE	>0.5 Mya	LTR	Gypsy	Tekay	+	4	1157
TE01s42394585HA412	01|chr|HA412	42394585	42405329	1570232	Ty3/Gypsy	AP,CHR,GAG,GAGCOAT,INT,RNaseH,RR,RT,galadriel	GAGAPRTRNaseHINT	10744	FALSE	>0.5 Mya	LTR	Gypsy	Tekay	+	4	971
TE01s42542647HA412	01|chr|HA412	42542647	42553523	1288584	Ty3/Gypsy	AP,CHR,GAG,INT,RNaseH,RT,galadriel	GAGAPRTRNaseHINT	10876	FALSE	>0.5 Mya	LTR	Gypsy	Tekay	+	4	1709
TE01s42561170HA412	01|chr|HA412	42561170	42570813	2887433	truncated TE	GAG,INT,RNaseH,RT,galadriel	GAG-RTRNaseHINT	9643	FALSE	>0.5 Mya	LTR	Gypsy	Tekay	?	2	2330
TE01s42637336HA412	01|chr|HA412	42637336	42648662	2145157	truncated TE	GAG	GAG----	11326	FALSE	>0.5 Mya	0	0	0	0	0	0
TE01s42663932HA412	01|chr|HA412	42663932	42671003	0	truncated TE	RT	--RT--	7071	FALSE	<0.5 Mya	LTR	Gypsy	Tekay	+	1	1646
TE01s42673220HA412	01|chr|HA412	42673220	42680449	1852354	truncated TE	GAG	GAG----	7229	FALSE	>0.5 Mya	LTR	Copia	unknown	?	0	0
TE01s42739424HA412	01|chr|HA412	42739424	42745054	2450057	truncated TE	GAG,GAGCOAT,RT,primer	GAG-RT--	5630	FALSE	>0.5 Mya	LTR	Gypsy	mixture	+	0	0
TE01s42924014HA412	01|chr|HA412	42924014	42937218	4384192	truncated TE	RNaseH,RT	--RTRNaseH-	13204	FALSE	>0.5 Mya	LTR	Copia	Ale	?	1	1040
TE01s42961043HA412	01|chr|HA412	42961043	42967181	1403081	truncated TE	GAG	GAG----	6138	FALSE	>0.5 Mya	0	0	0	0	0	0
TE01s42969800HA412	01|chr|HA412	42969800	42975987	764465	truncated TE	GAG,GAGCOAT	GAG----	6187	FALSE	>0.5 Mya	mixture	mixture	unknown	+	0	0
TE01s43071461HA412	01|chr|HA412	43071461	43073036	1357055	truncated TE	GAG	GAG----	1575	FALSE	>0.5 Mya	0	0	0	0	0	0
TE01s43166565HA412	01|chr|HA412	43166565	43175700	5771280	truncated TE	AP,GAG,primer	GAGAP---	9135	FALSE	>0.5 Mya	LTR	Gypsy	Athila	+	1	335
TE01s43186151HA412	01|chr|HA412	43186151	43195162	1342720	truncated TE	AP,INT,RNaseH,RT,primer	#NAME?	9011	FALSE	>0.5 Mya	LTR	Copia	SIRE	+	2	1775
TE01s43276498HA412	01|chr|HA412	43276498	43287914	1273049	Ty3/Gypsy	AP,CHR,GAG,INT,RNaseH,RT,galadriel	GAGAPRTRNaseHINT	11416	FALSE	>0.5 Mya	LTR	Gypsy	Tekay	+	4	1082
TE01s43418774HA412	01|chr|HA412	43418774	43426319	754654	truncated TE	GAG,GAGCOAT	GAG----	7545	FALSE	>0.5 Mya	LTR	Gypsy	CRM	+	0	0
TE01s43435257HA412	01|chr|HA412	43435257	43438826	1540045	truncated TE	AP,INT,RNaseH,RT,galadriel	#NAME?	3569	FALSE	>0.5 Mya	LTR	Gypsy	Tekay	+	3	1103
TE01s43444758HA412	01|chr|HA412	43444758	43448489	108277	truncated TE	INT,RR	#NAME?	3731	FALSE	<0.5 Mya	LTR	Copia	SIRE	+	0	0
TE01s43461641HA412	01|chr|HA412	43461641	43471591	1905273	truncated TE	CHR,GAG,GAGCOAT,INT,RNaseH,RT,galadriel	GAG-RTRNaseHINT	9950	FALSE	>0.5 Mya	LTR	Gypsy	Tekay	+	2	1886
TE01s43585856HA412	01|chr|HA412	43585856	43594600	2846243	truncated TE	GAG,GAGCOAT	GAG----	8744	FALSE	>0.5 Mya	LTR	Gypsy	Tekay	+	0	0
TE01s43638015HA412	01|chr|HA412	43638015	43642735	0	Ty1/Copia	AP,GAG,INT,RNaseH,RR,RT	GAGAPRTRNaseHINT	4720	FALSE	<0.5 Mya	LTR	Copia	Ale	+	2	2429
TE01s43647021HA412	01|chr|HA412	43647021	43653559	125971	Ty3/Gypsy	AP,CHR,GAG,INT,RNaseH,RT,galadriel	GAGAPRTRNaseHINT	6538	FALSE	<0.5 Mya	LTR	Gypsy	Tekay	+	2	1652
TE01s43699972HA412	01|chr|HA412	43699972	43703155	782284	truncated TE	GAG,primer	GAG----	3183	FALSE	>0.5 Mya	0	0	0	0	0	0
TE01s43782187HA412	01|chr|HA412	43782187	43788617	4281293	truncated TE	AP,GAG,GAGCOAT	GAGAP---	6430	FALSE	>0.5 Mya	LTR	Copia	mixture	+	0	0
TE01s43830266HA412	01|chr|HA412	43830266	43834847	0	truncated TE	GAG,GAGCOAT	GAG----	4581	FALSE	<0.5 Mya	0	0	0	0	0	0
TE01s43852937HA412	01|chr|HA412	43852937	43860180	2548811	truncated TE	GAG,GAGCOAT,RR	GAG----	7243	FALSE	>0.5 Mya	0	0	0	0	0	0
TE01s43940680HA412	01|chr|HA412	43940680	43955867	3003161	Ty3/Gypsy	AP,CHR,GAG,INT,RNaseH,RT,galadriel	GAGAPRTRNaseHINT	15187	FALSE	>0.5 Mya	LTR	Gypsy	Tekay	+	2	2153
TE01s4402222HA412	01|chr|HA412	4402222	4408446	1956369	truncated TE	GAG	GAG----	6224	FALSE	>0.5 Mya	LTR	Copia	Tork	+	1	2909
TE01s44106920HA412	01|chr|HA412	44106920	44108971	316148	truncated TE	AP,GAG	GAGAP---	2051	FALSE	<0.5 Mya	LTR	Copia	Ivana	+	0	0
TE01s44435532HA412	01|chr|HA412	44435532	44441807	2535679	truncated TE	CHR,INT,RNaseH,RT,galadriel	#NAME?	6275	FALSE	>0.5 Mya	LTR	Gypsy	Tekay	?	4	710
TE01s44468952HA412	01|chr|HA412	44468952	44479435	3887314	truncated TE	INT	#NAME?	10483	FALSE	>0.5 Mya	0	0	0	0	1	9677
TE01s44501060HA412	01|chr|HA412	44501060	44503182	2513950	truncated TE	GAG,primer	GAG----	2122	FALSE	>0.5 Mya	0	0	0	0	0	0
TE01s44611667HA412	01|chr|HA412	44611667	44621577	912007	truncated TE	AP,CHR,GAGCOAT,INT,RNaseH,RT,galadriel	#NAME?	9910	FALSE	>0.5 Mya	LTR	Gypsy	Tekay	+	3	2336
TE01s44679716HA412	01|chr|HA412	44679716	44690524	762140	Ty3/Gypsy	AP,GAG,INT,RNaseH,RR,RT	GAGAPRTRNaseHINT	10808	FALSE	>0.5 Mya	LTR	Gypsy	Retand	+	2	1133
TE01s44775027HA412	01|chr|HA412	44775027	44782068	1199199	truncated TE	CHR,INT,RNaseH,RT,galadriel	#NAME?	7041	FALSE	>0.5 Mya	LTR	Gypsy	Tekay	+	2	1295
TE01s44890855HA412	01|chr|HA412	44890855	44901636	2591376	truncated TE	CHR,INT,galadriel	#NAME?	10781	FALSE	>0.5 Mya	LTR	Gypsy	Tekay	+	0	0
TE01s45129931HA412	01|chr|HA412	45129931	45135463	3674882	truncated TE	AP,GAG	GAGAP---	5532	FALSE	>0.5 Mya	LTR	Copia	SIRE	+	0	0
TE01s45213259HA412	01|chr|HA412	45213259	45220104	1908518	truncated TE	GAG	GAG----	6845	FALSE	>0.5 Mya	LTR	Gypsy	Tekay	+	0	0
TE01s45225480HA412	01|chr|HA412	45225480	45228598	790999	truncated TE	GAG	GAG----	3118	FALSE	>0.5 Mya	LTR	Copia	SIRE	+	0	0
TE01s45258759HA412	01|chr|HA412	45258759	45266448	941190	truncated TE	INT,RNaseH,RT,galadriel	#NAME?	7689	FALSE	>0.5 Mya	LTR	Gypsy	Tekay	+	3	2405
TE01s45368860HA412	01|chr|HA412	45368860	45375354	3408185	truncated TE	AP,GAG,RT	GAGAPRT--	6494	FALSE	>0.5 Mya	LTR	Gypsy	Tekay	+	3	1220
TE01s45377797HA412	01|chr|HA412	45377797	45386308	420926	truncated TE	CHR,GAG,INT,RNaseH,RT,galadriel	GAG-RTRNaseHINT	8511	FALSE	<0.5 Mya	LTR	Gypsy	Tekay	+	2	1025
TE01s45449468HA412	01|chr|HA412	45449468	45454698	4194777	truncated TE	INT,RNaseH,galadriel	#NAME?	5230	FALSE	>0.5 Mya	LTR	Gypsy	Tekay	+	2	920
TE01s45494673HA412	01|chr|HA412	45494673	45501193	914033	truncated TE	RNaseH,RT	--RTRNaseH-	6520	FALSE	>0.5 Mya	LTR	Gypsy	Retand	+	1	1250
TE01s45631990HA412	01|chr|HA412	45631990	45639442	1649782	truncated TE	GAG	GAG----	7452	FALSE	>0.5 Mya	LTR	Copia	SIRE	+	0	0
TE01s45738656HA412	01|chr|HA412	45738656	45747735	413294	truncated TE	GAG,primer	GAG----	9079	FALSE	<0.5 Mya	LTR	Copia	Ivana	+	0	0
TE01s45893433HA412	01|chr|HA412	45893433	45900858	1632836	truncated TE	RT	--RT--	7425	FALSE	>0.5 Mya	mixture	mixture	unknown	?	0	0
TE01s45914368HA412	01|chr|HA412	45914368	45919552	0	truncated TE	AP,RNaseH,RT	-APRTRNaseH-	5184	FALSE	<0.5 Mya	LTR	Gypsy	Retand	+	2	1559
TE01s46071553HA412	01|chr|HA412	46071553	46078607	1706455	truncated TE	GAG,GAGCOAT,primer	GAG----	7054	FALSE	>0.5 Mya	LTR	Copia	Ivana	+	0	0
TE01s46084664HA412	01|chr|HA412	46084664	46094393	1206560	Ty1/Copia	AP,GAG,INT,RNaseH,RT	GAGAPRTRNaseHINT	9729	FALSE	>0.5 Mya	LTR	Copia	SIRE	+	2	1472
TE01s46123919HA412	01|chr|HA412	46123919	46135645	3146278	truncated TE	CHR,GAG,GAGCOAT,INT,RT,galadriel	GAG-RT-INT	11726	FALSE	>0.5 Mya	LTR	Gypsy	Tekay	+	3	512
TE01s46153433HA412	01|chr|HA412	46153433	46160117	1252242	truncated TE	GAG,GAGCOAT,primer	GAG----	6684	FALSE	>0.5 Mya	0	0	0	0	1	2312
TE01s46344808HA412	01|chr|HA412	46344808	46351687	0	truncated TE	AP,CHR,INT,RNaseH,RT,galadriel	#NAME?	6879	FALSE	<0.5 Mya	LTR	Gypsy	Tekay	+	2	1253
TE01s46377614HA412	01|chr|HA412	46377614	46382173	112933	truncated TE	GAG	GAG----	4559	FALSE	<0.5 Mya	LTR	Copia	Ivana	+	0	0
TE01s46468138HA412	01|chr|HA412	46468138	46476851	3286774	truncated TE	GAG	GAG----	8713	FALSE	>0.5 Mya	LTR	Copia	Ivana	+	0	0
TE01s46481404HA412	01|chr|HA412	46481404	46484778	3715233	truncated TE	RNaseH,RT	--RTRNaseH-	3374	FALSE	>0.5 Mya	LTR	Copia	SIRE	?	1	779
TE01s46511994HA412	01|chr|HA412	46511994	46525393	2492591	truncated TE	AP,GAG,INT	GAGAP--INT	13399	FALSE	>0.5 Mya	LTR	Gypsy	Retand	?	5	1466
TE01s46577808HA412	01|chr|HA412	46577808	46593159	3266346	truncated TE	AP,CHR,GAGCOAT,INT,RNaseH,RT,galadriel	#NAME?	15351	FALSE	>0.5 Mya	LTR	Gypsy	Tekay	+	3	1520
TE01s46597237HA412	01|chr|HA412	46597237	46608809	1599771	Ty3/Gypsy	AP,GAG,GAGCOAT,INT,RNaseH,RT,galadriel	GAGAPRTRNaseHINT	11572	FALSE	>0.5 Mya	LTR	Gypsy	Tekay	+	4	866
TE01s46615312HA412	01|chr|HA412	46615312	46622676	2280620	truncated TE	INT,RT	#NAME?	7364	FALSE	>0.5 Mya	LTR	Gypsy	Tekay	+	0	0
TE01s46640455HA412	01|chr|HA412	46640455	46649441	3510767	Ty3/Gypsy	AP,CHR,GAG,GAGCOAT,INT,RNaseH,RT,galadriel	GAGAPRTRNaseHINT	8986	FALSE	>0.5 Mya	LTR	Gypsy	Tekay	+	5	914
TE01s46681263HA412	01|chr|HA412	46681263	46694728	3376281	truncated TE	GAG	GAG----	13465	FALSE	>0.5 Mya	LTR	Gypsy	Athila	+	2	548
TE01s46770217HA412	01|chr|HA412	46770217	46776516	938148	truncated TE	RNaseH,RT	--RTRNaseH-	6299	FALSE	>0.5 Mya	LTR	Copia	Ikeros	+	1	1067
TE01s46932293HA412	01|chr|HA412	46932293	46944708	2645045	truncated TE	CHR,INT,RNaseH,RT,galadriel	#NAME?	12415	FALSE	>0.5 Mya	LTR	Gypsy	Tekay	+	2	905
TE01s47031154HA412	01|chr|HA412	47031154	47038002	625811	truncated TE	AP,RNaseH,RT	-APRTRNaseH-	6848	FALSE	>0.5 Mya	LTR	Gypsy	Tekay	+	2	2030
TE01s47192477HA412	01|chr|HA412	47192477	47196456	1267217	truncated TE	AP,GAG	GAGAP---	3979	FALSE	>0.5 Mya	LTR	Copia	Ivana	+	0	0
TE01s47355582HA412	01|chr|HA412	47355582	47363787	778678	Ty1/Copia	AP,GAG,INT,RNaseH,RT	GAGAPRTRNaseHINT	8205	FALSE	>0.5 Mya	LTR	Copia	Ale	+	3	2006
TE01s4737779HA412	01|chr|HA412	4737779	4742431	888944	truncated TE	INT,RNaseH,RT,galadriel	#NAME?	4652	FALSE	>0.5 Mya	LTR	Gypsy	Retand	+	2	884
TE01s47436017HA412	01|chr|HA412	47436017	47442933	2570409	truncated TE	GAG	GAG----	6916	FALSE	>0.5 Mya	0	0	0	0	0	0
TE01s47570428HA412	01|chr|HA412	47570428	47574218	923536	truncated TE	AP	-AP---	3790	FALSE	>0.5 Mya	LTR	Gypsy	Tekay	+	0	0
TE01s47584252HA412	01|chr|HA412	47584252	47591965	1408585	truncated TE	GAG,GAGCOAT	GAG----	7713	FALSE	>0.5 Mya	LTR	Copia	Ivana	+	0	0
TE01s47607546HA412	01|chr|HA412	47607546	47614003	3707228	truncated TE	GAG,GAGCOAT	GAG----	6457	FALSE	>0.5 Mya	0	0	0	0	0	0
TE01s4760989HA412	01|chr|HA412	4760989	4773667	7361434	truncated TE	GAG	GAG----	12678	FALSE	>0.5 Mya	LTR	Copia	Osser	+	0	0
TE01s47614525HA412	01|chr|HA412	47614525	47621791	1731889	truncated TE	GAG,GAGCOAT,primer	GAG----	7266	FALSE	>0.5 Mya	LTR	Copia	Ivana	+	0	0
TE01s47630163HA412	01|chr|HA412	47630163	47644821	922110	truncated TE	GAG,INT,RT	GAG-RT-INT	14658	FALSE	>0.5 Mya	LTR	Copia	SIRE	+	1	3251
TE01s47676537HA412	01|chr|HA412	47676537	47683841	0	truncated TE	GAG	GAG----	7304	FALSE	<0.5 Mya	LTR	Gypsy	Tekay	+	0	0
TE01s47784235HA412	01|chr|HA412	47784235	47798912	3395195	Ty3/Gypsy	AP,GAG,INT,RNaseH,RT,galadriel	GAGAPRTRNaseHINT	14677	FALSE	>0.5 Mya	LTR	Gypsy	Tekay	+	2	2447
TE01s47820664HA412	01|chr|HA412	47820664	47827688	796935	truncated TE	GAG	GAG----	7024	FALSE	>0.5 Mya	LTR	Copia	Ivana	+	0	0
TE01s47855280HA412	01|chr|HA412	47855280	47863571	729155	truncated TE	RT	--RT--	8291	FALSE	>0.5 Mya	LTR	Gypsy	Tekay	+	1	368
TE01s48030138HA412	01|chr|HA412	48030138	48033398	1882445	truncated TE	INT	#NAME?	3260	FALSE	>0.5 Mya	LTR	Gypsy	Reina	+	0	0
TE01s48131696HA412	01|chr|HA412	48131696	48146081	0	truncated TE	AP,GAG,RT	GAGAPRT--	14385	FALSE	<0.5 Mya	LTR	Gypsy	Tekay	+	3	668
TE01s48204075HA412	01|chr|HA412	48204075	48211780	4825336	truncated TE	RNaseH	---RNaseH-	7705	FALSE	>0.5 Mya	LTR	Gypsy	Tekay	+	1	386
TE01s48373281HA412	01|chr|HA412	48373281	48381855	270834	truncated TE	GAG	GAG----	8574	FALSE	<0.5 Mya	LTR	Gypsy	Tekay	+	0	0
TE01s48384049HA412	01|chr|HA412	48384049	48391371	2547614	truncated TE	GAG,GAGCOAT,primer	GAG----	7322	FALSE	>0.5 Mya	LTR	Copia	Ivana	+	0	0
TE01s48474378HA412	01|chr|HA412	48474378	48481276	2239157	truncated TE	GAG,GAGCOAT	GAG----	6898	FALSE	>0.5 Mya	LTR	Copia	Ivana	+	0	0
TE01s48525739HA412	01|chr|HA412	48525739	48529145	141844	truncated TE	INT,RNaseH,RT,galadriel	#NAME?	3406	FALSE	<0.5 Mya	LTR	Gypsy	Tekay	+	2	1925
TE01s48542975HA412	01|chr|HA412	48542975	48551984	858832	truncated TE	INT,RNaseH,RT,galadriel	#NAME?	9009	FALSE	>0.5 Mya	LTR	Gypsy	Tekay	+	3	572
TE01s48606795HA412	01|chr|HA412	48606795	48615375	2714330	Ty3/Gypsy	AP,CHR,GAG,INT,RNaseH,RT,galadriel	GAGAPRTRNaseHINT	8580	FALSE	>0.5 Mya	LTR	Gypsy	Tekay	+	4	740
TE01s48825674HA412	01|chr|HA412	48825674	48835613	577362	truncated TE	AP,CHR,GAG,INT,RR,galadriel	GAGAP--INT	9939	FALSE	>0.5 Mya	LTR	Gypsy	Tekay	+	1	2303
TE01s48846512HA412	01|chr|HA412	48846512	48853732	830135	truncated TE	AP,CHR,GAG,GAGCOAT,INT,RNaseH,galadriel	GAGAP-RNaseHINT	7220	FALSE	>0.5 Mya	LTR	Gypsy	Tekay	+	2	1253
TE01s48860259HA412	01|chr|HA412	48860259	48867623	1697082	truncated TE	GAG,GAGCOAT,primer	GAG----	7364	FALSE	>0.5 Mya	LTR	Copia	Ivana	+	0	0
TE01s48968205HA412	01|chr|HA412	48968205	48976421	253294	Ty3/Gypsy	AP,GAG,GAGCOAT,INT,RNaseH,RT,galadriel	GAGAPRTRNaseHINT	8216	FALSE	<0.5 Mya	LTR	Gypsy	Tekay	+	2	3329
TE01s49218190HA412	01|chr|HA412	49218190	49229052	862895	truncated TE	AP,GAG	GAGAP---	10862	FALSE	>0.5 Mya	LTR	Copia	Ale	+	1	608
TE01s49458717HA412	01|chr|HA412	49458717	49468508	1864494	Ty3/Gypsy	AP,GAG,INT,RNaseH,RT,primer	GAGAPRTRNaseHINT	9791	FALSE	>0.5 Mya	LTR	Gypsy	Retand	+	0	0
TE01s49480920HA412	01|chr|HA412	49480920	49485758	1928863	truncated TE	GAG	GAG----	4838	FALSE	>0.5 Mya	LTR	Copia	Ale	+	0	0
TE01s49895462HA412	01|chr|HA412	49895462	49899892	1996728	truncated TE	GAG	GAG----	4430	FALSE	>0.5 Mya	LTR	Copia	unknown	?	0	0
TE01s49919176HA412	01|chr|HA412	49919176	49930117	1519353	Ty3/Gypsy	AP,CHR,GAG,GAGCOAT,INT,RNaseH,RT,galadriel,primer	GAGAPRTRNaseHINT	10941	FALSE	>0.5 Mya	LTR	Gypsy	Tekay	+	4	743
TE01s50101027HA412	01|chr|HA412	50101027	50106449	980566	truncated TE	AP,INT	#NAME?	5422	FALSE	>0.5 Mya	LTR	Copia	SIRE	+	2	1616
TE01s5013962HA412	01|chr|HA412	5013962	5018933	1011066	Ty3/Gypsy	AP,GAG,INT,RNaseH,RT,galadriel	GAGAPRTRNaseHINT	4971	FALSE	>0.5 Mya	LTR	Gypsy	CRM	+	3	1715
TE01s50252737HA412	01|chr|HA412	50252737	50261799	2775050	truncated TE	GAG	GAG----	9062	FALSE	>0.5 Mya	LTR	Gypsy	CRM	+	0	0
TE01s50295292HA412	01|chr|HA412	50295292	50302754	1249276	truncated TE	GAG	GAG----	7462	FALSE	>0.5 Mya	LTR	Gypsy	CRM	+	0	0
TE01s50316062HA412	01|chr|HA412	50316062	50327958	1230015	truncated TE	AP,CHR,GAG,GAGCOAT,INT,galadriel	GAGAP--INT	11896	FALSE	>0.5 Mya	LTR	Gypsy	Tekay	+	1	5777
TE01s50377097HA412	01|chr|HA412	50377097	50390065	1035717	Ty3/Gypsy	AP,GAG,INT,RNaseH,RT,galadriel	GAGAPRTRNaseHINT	12968	FALSE	>0.5 Mya	LTR	Gypsy	Tekay	+	3	2471
TE01s50672506HA412	01|chr|HA412	50672506	50680448	158781	truncated TE	AP,GAG,RNaseH,RT	GAGAPRTRNaseH-	7942	FALSE	<0.5 Mya	LTR	Gypsy	Athila	+	3	1892
TE01s50860729HA412	01|chr|HA412	50860729	50872474	1093871	truncated TE	GAG,GAGCOAT	GAG----	11745	FALSE	>0.5 Mya	0	0	0	0	0	0
TE01s50929267HA412	01|chr|HA412	50929267	50936210	196642	Ty3/Gypsy	AP,CHR,GAG,GAGCOAT,INT,RNaseH,RT,galadriel	GAGAPRTRNaseHINT	6943	FALSE	<0.5 Mya	LTR	Gypsy	Tekay	+	3	2444
TE01s50944330HA412	01|chr|HA412	50944330	50951403	265076	truncated TE	AP,GAG,GAGCOAT,RT	GAGAPRT--	7073	FALSE	<0.5 Mya	LTR	Gypsy	Tekay	+	2	2039
TE01s50987262HA412	01|chr|HA412	50987262	50990830	506600	Ty3/Gypsy	AP,GAG,GAGCOAT,INT,RNaseH,RT,galadriel	GAGAPRTRNaseHINT	3568	FALSE	>0.5 Mya	LTR	Gypsy	Tekay	+	3	1583
TE01s50998759HA412	01|chr|HA412	50998759	51007493	1545821	truncated TE	GAG	GAG----	8734	FALSE	>0.5 Mya	0	0	0	0	0	0
TE01s51070041HA412	01|chr|HA412	51070041	51080055	440286	truncated TE	AP,GAG,RR	GAGAP---	10014	FALSE	<0.5 Mya	LTR	Gypsy	Retand	+	1	4982
TE01s51091864HA412	01|chr|HA412	51091864	51100764	1242522	Ty3/Gypsy	AP,CHR,GAG,GAGCOAT,INT,RNaseH,RR,RT,galadriel	GAGAPRTRNaseHINT	8900	FALSE	>0.5 Mya	LTR	Gypsy	Tekay	+	2	830
TE01s51148982HA412	01|chr|HA412	51148982	51155468	2738510	truncated TE	AP,GAG	GAGAP---	6486	FALSE	>0.5 Mya	LTR	Gypsy	Athila	+	1	428
TE01s51241628HA412	01|chr|HA412	51241628	51251423	501821	truncated TE	GAG	GAG----	9795	FALSE	>0.5 Mya	LTR	Gypsy	Athila	+	1	2936
TE01s51254328HA412	01|chr|HA412	51254328	51261787	1558626	truncated TE	GAG	GAG----	7459	FALSE	>0.5 Mya	LTR	Copia	Ivana	+	0	0
TE01s51338121HA412	01|chr|HA412	51338121	51343588	1168664	truncated TE	RT	--RT--	5467	FALSE	>0.5 Mya	LTR	Gypsy	Tekay	+	1	2819
TE01s51465831HA412	01|chr|HA412	51465831	51471575	1437854	truncated TE	GAG,RNaseH,RT,primer	GAG-RTRNaseH-	5744	FALSE	>0.5 Mya	LTR	Copia	Ale	+	3	3239
TE01s51474423HA412	01|chr|HA412	51474423	51484540	236934	truncated TE	AP,GAG,GAGCOAT,RT	GAGAPRT--	10117	FALSE	<0.5 Mya	LTR	Gypsy	Tekay	+	1	839
TE01s51522397HA412	01|chr|HA412	51522397	51531405	1438734	truncated TE	GAG,GAGCOAT	GAG----	9008	FALSE	>0.5 Mya	0	0	0	0	0	0
TE01s51583410HA412	01|chr|HA412	51583410	51589178	0	truncated TE	RNaseH	---RNaseH-	5768	FALSE	<0.5 Mya	LTR	Gypsy	Tekay	+	0	0
TE01s51614632HA412	01|chr|HA412	51614632	51621584	1395570	truncated TE	GAG,primer	GAG----	6952	FALSE	>0.5 Mya	LTR	Copia	Ivana	+	0	0
TE01s51686129HA412	01|chr|HA412	51686129	51688525	1184321	truncated TE	RNaseH,RT	--RTRNaseH-	2396	FALSE	>0.5 Mya	LTR	Gypsy	Tekay	+	1	611
TE01s51715132HA412	01|chr|HA412	51715132	51722078	312520	truncated TE	CHR,INT,galadriel	#NAME?	6946	FALSE	<0.5 Mya	LTR	Gypsy	Tekay	+	0	0
TE01s51763711HA412	01|chr|HA412	51763711	51778265	351490	truncated TE	GAG,GAGCOAT	GAG----	14554	FALSE	<0.5 Mya	LTR	Copia	Ivana	+	0	0
TE01s5182716HA412	01|chr|HA412	5182716	5190869	1353104	Ty3/Gypsy	AP,CHR,GAG,INT,RNaseH,RT,galadriel	GAGAPRTRNaseHINT	8153	FALSE	>0.5 Mya	LTR	Gypsy	Tekay	+	3	1067
TE01s51827286HA412	01|chr|HA412	51827286	51838876	1112586	truncated TE	CHR,INT,galadriel	#NAME?	11590	FALSE	>0.5 Mya	LTR	Gypsy	Tekay	+	1	8585
TE01s52021465HA412	01|chr|HA412	52021465	52033455	2596830	Ty3/Gypsy	AP,GAG,INT,RNaseH,RT	GAGAPRTRNaseHINT	11990	FALSE	>0.5 Mya	LTR	Gypsy	Retand	+	5	1319
TE01s52103948HA412	01|chr|HA412	52103948	52111560	2082793	truncated TE	GAG,GAGCOAT	GAG----	7612	FALSE	>0.5 Mya	0	0	0	0	0	0
TE01s52122157HA412	01|chr|HA412	52122157	52129538	231268	Ty3/Gypsy	AP,CHR,GAG,INT,RNaseH,RT,galadriel	GAGAPRTRNaseHINT	7381	FALSE	<0.5 Mya	LTR	Gypsy	Tekay	+	4	1919
TE01s52419743HA412	01|chr|HA412	52419743	52427849	1730294	Ty3/Gypsy	AP,CHR,GAG,GAGCOAT,INT,RNaseH,RT,galadriel	GAGAPRTRNaseHINT	8106	FALSE	>0.5 Mya	LTR	Gypsy	Tekay	+	1	2237
TE01s52536452HA412	01|chr|HA412	52536452	52538759	2184083	truncated TE	GAG	GAG----	2307	FALSE	>0.5 Mya	LTR	Copia	Ivana	+	1	830
TE01s52554296HA412	01|chr|HA412	52554296	52568045	2891812	Ty3/Gypsy	AP,GAG,GAGCOAT,INT,RNaseH,RT	GAGAPRTRNaseHINT	13749	FALSE	>0.5 Mya	LTR	Gypsy	Retand	+	4	1157
TE01s52751793HA412	01|chr|HA412	52751793	52762473	604522	truncated TE	INT,RNaseH,RT	#NAME?	10680	FALSE	>0.5 Mya	LTR	Gypsy	Tekay	+	0	0
TE01s52888073HA412	01|chr|HA412	52888073	52890797	201293	truncated TE	GAG,GAGCOAT,primer	GAG----	2724	FALSE	<0.5 Mya	LTR	Copia	Ivana	+	1	686
TE01s52923170HA412	01|chr|HA412	52923170	52930691	2114630	truncated TE	INT,RNaseH,RT,galadriel	#NAME?	7521	FALSE	>0.5 Mya	LTR	Gypsy	Tekay	+	0	0
TE01s52933801HA412	01|chr|HA412	52933801	52946806	4420198	truncated TE	INT,galadriel	#NAME?	13005	FALSE	>0.5 Mya	LTR	Gypsy	Tekay	+	0	0
TE01s53208417HA412	01|chr|HA412	53208417	53219373	1587458	Ty3/Gypsy	AP,CHR,GAG,INT,RNaseH,RT,galadriel	GAGAPRTRNaseHINT	10956	FALSE	>0.5 Mya	LTR	Gypsy	Tekay	+	5	1898
TE01s53371570HA412	01|chr|HA412	53371570	53381241	1814617	Ty3/Gypsy	AP,GAG,INT,RNaseH,RT,galadriel	GAGAPRTRNaseHINT	9671	FALSE	>0.5 Mya	LTR	Gypsy	Tekay	+	3	1364
TE01s53508267HA412	01|chr|HA412	53508267	53514317	0	truncated TE	GAG,GAGCOAT,RT	GAG-RT--	6050	FALSE	<0.5 Mya	0	0	0	0	0	0
TE01s53579970HA412	01|chr|HA412	53579970	53591740	1437763	truncated TE	GAG	GAG----	11770	FALSE	>0.5 Mya	LTR	Copia	Ivana	+	1	2621
TE01s54389236HA412	01|chr|HA412	54389236	54397689	2485689	truncated TE	INT,RNaseH,primer	#NAME?	8453	FALSE	>0.5 Mya	LTR	Copia	SIRE	+	0	0
TE01s54456190HA412	01|chr|HA412	54456190	54460227	2914047	truncated TE	INT,RNaseH,RT,galadriel	#NAME?	4037	FALSE	>0.5 Mya	LTR	Gypsy	Tekay	+	1	536
TE01s54583484HA412	01|chr|HA412	54583484	54591185	1490733	Ty3/Gypsy	AP,CHR,GAG,GAGCOAT,INT,RNaseH,RT,galadriel	GAGAPRTRNaseHINT	7701	FALSE	>0.5 Mya	LTR	Gypsy	Tekay	+	2	1397
TE01s54619967HA412	01|chr|HA412	54619967	54624202	2327107	Ty1/Copia	AP,GAG,INT,RNaseH,RT	GAGAPRTRNaseHINT	4235	FALSE	>0.5 Mya	LTR	Copia	Tork	+	3	641
TE01s54674528HA412	01|chr|HA412	54674528	54681480	0	truncated TE	RNaseH	---RNaseH-	6952	FALSE	<0.5 Mya	LTR	Copia	Ale	+	0	0
TE01s54731654HA412	01|chr|HA412	54731654	54745766	4929380	truncated TE	INT,galadriel	#NAME?	14112	FALSE	>0.5 Mya	LTR	Gypsy	Retand	+	1	368
TE01s54785223HA412	01|chr|HA412	54785223	54792960	1199573	Ty3/Gypsy	AP,GAG,GAGCOAT,INT,RNaseH,RT,galadriel,primer	GAGAPRTRNaseHINT	7737	FALSE	>0.5 Mya	LTR	Gypsy	Tekay	+	2	1022
TE01s54948045HA412	01|chr|HA412	54948045	54953328	2653162	truncated TE	AP,INT	#NAME?	5283	FALSE	>0.5 Mya	LTR	Copia	SIRE	+	2	644
TE01s54981042HA412	01|chr|HA412	54981042	54986925	1432008	truncated TE	INT,galadriel	#NAME?	5883	FALSE	>0.5 Mya	LTR	Gypsy	Retand	+	1	848
TE01s55088831HA412	01|chr|HA412	55088831	55096130	2153940	truncated TE	GAG	GAG----	7299	FALSE	>0.5 Mya	LTR	Copia	Ivana	+	0	0
TE01s55384573HA412	01|chr|HA412	55384573	55390203	3331350	(hemivirus)	AP,GAG,INT,RNaseH,RT	GAGAPRTRNaseHINT	5630	FALSE	>0.5 Mya	LTR	Copia	Ale	+	0	0
TE01s55411853HA412	01|chr|HA412	55411853	55415863	2759610	Ty3/Gypsy	AP,GAG,INT,RNaseH,RT,galadriel	GAGAPRTRNaseHINT	4010	FALSE	>0.5 Mya	LTR	Gypsy	Tekay	+	2	2867
TE01s55420722HA412	01|chr|HA412	55420722	55428257	1276339	truncated TE	GAG	GAG----	7535	FALSE	>0.5 Mya	LTR	Copia	Ivana	+	0	0
TE01s55667593HA412	01|chr|HA412	55667593	55673729	1518508	Ty1/Copia	AP,GAG,INT,RNaseH,RT	GAGAPRTRNaseHINT	6136	FALSE	>0.5 Mya	LTR	Copia	Ale	+	3	1433
TE01s55720494HA412	01|chr|HA412	55720494	55725285	424689	truncated TE	AP,INT,RNaseH,RT	#NAME?	4791	FALSE	<0.5 Mya	LTR	Copia	Ale	+	3	2738
TE01s55797286HA412	01|chr|HA412	55797286	55802799	504421	truncated TE	INT,RNaseH,RR,RT,galadriel	#NAME?	5513	FALSE	>0.5 Mya	LTR	Gypsy	Tekay	+	0	0
TE01s55879096HA412	01|chr|HA412	55879096	55886202	227315	truncated TE	GAG,GAGCOAT,primer	GAG----	7106	FALSE	<0.5 Mya	LTR	Copia	Ivana	+	0	0
TE01s55898272HA412	01|chr|HA412	55898272	55907785	1574556	truncated TE	GAG	GAG----	9513	FALSE	>0.5 Mya	LTR	Gypsy	Tekay	+	0	0
TE01s55941193HA412	01|chr|HA412	55941193	55950924	4270814	Ty3/Gypsy	AP,GAG,INT,RNaseH,RT	GAGAPRTRNaseHINT	9731	FALSE	>0.5 Mya	LTR	Gypsy	Retand	+	3	692
TE01s55952582HA412	01|chr|HA412	55952582	55959834	2085330	truncated TE	AP,INT,RNaseH,RR,RT,galadriel	#NAME?	7252	FALSE	>0.5 Mya	LTR	Gypsy	Athila	+	1	716
TE01s55966705HA412	01|chr|HA412	55966705	55978314	1372946	Ty3/Gypsy	AP,CHR,GAG,INT,RNaseH,RT,galadriel	GAGAPRTRNaseHINT	11609	FALSE	>0.5 Mya	LTR	Gypsy	Tekay	+	3	1961
TE01s55989863HA412	01|chr|HA412	55989863	56001825	735023	truncated TE	AP,GAG	GAGAP---	11962	FALSE	>0.5 Mya	LTR	Gypsy	Retand	+	2	794
TE01s56075840HA412	01|chr|HA412	56075840	56079215	75636	truncated TE	GAG,GAGCOAT,INT,RT,galadriel	GAG-RT-INT	3375	FALSE	<0.5 Mya	LTR	Gypsy	Tekay	+	1	305
TE01s56112871HA412	01|chr|HA412	56112871	56124242	2146981	Ty3/Gypsy	AP,CHR,GAG,GAGCOAT,INT,RNaseH,RR,RT,galadriel	GAGAPRTRNaseHINT	11371	FALSE	>0.5 Mya	LTR	Gypsy	Tekay	+	3	1919
TE01s56151696HA412	01|chr|HA412	56151696	56155624	1069167	truncated TE	CHR,INT,RNaseH,RT,galadriel	#NAME?	3928	FALSE	>0.5 Mya	LTR	Gypsy	Tekay	+	2	866
TE01s56161319HA412	01|chr|HA412	56161319	56168978	684172	truncated TE	GAG,RR	GAG----	7659	FALSE	>0.5 Mya	LTR	Gypsy	Athila	+	1	5576
TE01s56227215HA412	01|chr|HA412	56227215	56235815	752178	truncated TE	GAG	GAG----	8600	FALSE	>0.5 Mya	LTR	Gypsy	Tekay	+	0	0
TE01s56294842HA412	01|chr|HA412	56294842	56306394	2617446	Ty3/Gypsy	AP,GAG,INT,RNaseH,RT	GAGAPRTRNaseHINT	11552	FALSE	>0.5 Mya	LTR	Gypsy	Retand	+	5	677
TE01s56387735HA412	01|chr|HA412	56387735	56395441	107784	truncated TE	RNaseH,RT	--RTRNaseH-	7706	FALSE	<0.5 Mya	LTR	Gypsy	Tekay	+	1	611
TE01s56605317HA412	01|chr|HA412	56605317	56611755	1755102	truncated TE	GAG,GAGCOAT	GAG----	6438	FALSE	>0.5 Mya	LTR	Gypsy	Tekay	+	1	1181
TE01s56754695HA412	01|chr|HA412	56754695	56763590	1798651	truncated TE	AP,CHR,GAGCOAT,INT,RNaseH,RT,galadriel	#NAME?	8895	FALSE	>0.5 Mya	LTR	Gypsy	Tekay	+	2	1463
TE01s56854782HA412	01|chr|HA412	56854782	56868760	980566	Ty3/Gypsy	AP,CHR,GAG,INT,RNaseH,RT,galadriel	GAGAPRTRNaseHINT	13978	FALSE	>0.5 Mya	LTR	Gypsy	Tekay	+	2	2582
TE01s56879863HA412	01|chr|HA412	56879863	56881476	1308536	truncated TE	GAG	GAG----	1613	FALSE	>0.5 Mya	LTR	Gypsy	Athila	+	0	0
TE01s56908031HA412	01|chr|HA412	56908031	56918723	3596999	Ty3/Gypsy	AP,GAG,INT,RNaseH,RT	GAGAPRTRNaseHINT	10692	FALSE	>0.5 Mya	LTR	Gypsy	Tekay	+	2	4268
TE01s57202518HA412	01|chr|HA412	57202518	57207179	4756458	Ty3/Gypsy	AP,GAG,GAGCOAT,INT,RNaseH,RT,galadriel	GAGAPRTRNaseHINT	4661	FALSE	>0.5 Mya	LTR	Gypsy	Tekay	+	2	395
TE01s57213808HA412	01|chr|HA412	57213808	57224977	653523	Ty3/Gypsy	AP,CHR,GAG,INT,RNaseH,RR,RT,galadriel	GAGAPRTRNaseHINT	11169	FALSE	>0.5 Mya	LTR	Gypsy	Tekay	+	5	1481
TE01s57242454HA412	01|chr|HA412	57242454	57247245	1364769	truncated TE	GAG,RNaseH,RT	GAG-RTRNaseH-	4791	FALSE	>0.5 Mya	LTR	Copia	Ivana	+	2	1478
TE01s57484594HA412	01|chr|HA412	57484594	57488109	1155601	truncated TE	INT,RR	#NAME?	3515	FALSE	>0.5 Mya	LTR	Gypsy	unknown	?	0	0
TE01s57621698HA412	01|chr|HA412	57621698	57633341	2298478	truncated TE	GAG	GAG----	11643	FALSE	>0.5 Mya	LTR	Copia	SIRE	+	1	446
TE01s57696431HA412	01|chr|HA412	57696431	57704078	1208280	truncated TE	GAG,GAGCOAT	GAG----	7647	FALSE	>0.5 Mya	LTR	Copia	Ivana	+	0	0
TE01s57746625HA412	01|chr|HA412	57746625	57756704	1151901	Ty3/Gypsy	AP,CHR,GAG,INT,RNaseH,RR,RT,galadriel	GAGAPRTRNaseHINT	10079	FALSE	>0.5 Mya	LTR	Gypsy	Tekay	+	2	2345
TE01s57849160HA412	01|chr|HA412	57849160	57854572	5311751	truncated TE	AP,GAG,GAGCOAT,RR	GAGAP---	5412	FALSE	>0.5 Mya	LTR	Gypsy	mixture	+	1	923
TE01s57923377HA412	01|chr|HA412	57923377	57938800	2029250	Ty3/Gypsy	AP,CHR,GAG,GAGCOAT,INT,RNaseH,RT,galadriel	GAGAPRTRNaseHINT	15423	FALSE	>0.5 Mya	LTR	Gypsy	Tekay	+	5	962
TE01s57956461HA412	01|chr|HA412	57956461	57966631	0	truncated TE	CHR,INT,galadriel	#NAME?	10170	FALSE	<0.5 Mya	LTR	Gypsy	Tekay	+	1	989
TE01s57992908HA412	01|chr|HA412	57992908	58003221	2380890	Ty3/Gypsy	AP,CHR,GAG,GAGCOAT,INT,RNaseH,RT,galadriel	GAGAPRTRNaseHINT	10313	FALSE	>0.5 Mya	LTR	Gypsy	Tekay	+	3	1151
TE01s58106003HA412	01|chr|HA412	58106003	58117361	581350	truncated TE	AP,RT	-APRT--	11358	FALSE	>0.5 Mya	LTR	Gypsy	Athila	+	1	2426
TE01s58160507HA412	01|chr|HA412	58160507	58173749	5317320	Ty3/Gypsy	AP,GAG,GAGCOAT,INT,RNaseH,RT,galadriel	GAGAPRTRNaseHINT	13242	FALSE	>0.5 Mya	LTR	Gypsy	Tekay	+	2	395
TE01s58613294HA412	01|chr|HA412	58613294	58615599	567677	truncated TE	AP,GAG	GAGAP---	2305	FALSE	>0.5 Mya	LTR	Copia	Ivana	+	0	0
TE01s58718670HA412	01|chr|HA412	58718670	58723986	1553346	truncated TE	INT,RNaseH,galadriel	#NAME?	5316	FALSE	>0.5 Mya	LTR	Gypsy	Retand	+	2	4610
TE01s5888911HA412	01|chr|HA412	5888911	5900492	1736900	truncated TE	AP,GAG,GAGCOAT	GAGAP---	11581	FALSE	>0.5 Mya	LTR	Gypsy	Tekay	+	1	4922
TE01s5900901HA412	01|chr|HA412	5900901	5914715	0	truncated TE	RNaseH	---RNaseH-	13814	FALSE	<0.5 Mya	LTR	Gypsy	Retand	+	1	749
TE01s59173291HA412	01|chr|HA412	59173291	59182671	1027234	Ty3/Gypsy	AP,CHR,GAG,INT,RNaseH,RT,galadriel	GAGAPRTRNaseHINT	9380	FALSE	>0.5 Mya	LTR	Gypsy	Tekay	+	2	1448
TE01s59282961HA412	01|chr|HA412	59282961	59292564	4041423	truncated TE	AP	-AP---	9603	FALSE	>0.5 Mya	LTR	Gypsy	Tekay	+	0	0
TE01s59292598HA412	01|chr|HA412	59292598	59297967	0	truncated TE	CHR,INT,RNaseH,RT,galadriel	#NAME?	5369	FALSE	<0.5 Mya	LTR	Gypsy	Tekay	+	3	986
TE01s59430629HA412	01|chr|HA412	59430629	59444045	5146502	Ty3/Gypsy	AP,GAG,INT,RNaseH,RT,galadriel	GAGAPRTRNaseHINT	13416	FALSE	>0.5 Mya	LTR	Gypsy	Tekay	+	2	665
TE01s59640143HA412	01|chr|HA412	59640143	59646919	313817	truncated TE	GAG	GAG----	6776	FALSE	<0.5 Mya	0	0	0	0	0	0
TE01s59780750HA412	01|chr|HA412	59780750	59785886	837730	Ty3/Gypsy	AP,GAG,INT,RNaseH,RT,galadriel	GAGAPRTRNaseHINT	5136	FALSE	>0.5 Mya	LTR	Gypsy	Reina	+	3	2135
TE01s5980169HA412	01|chr|HA412	5980169	5986040	2943716	truncated TE	GAG	GAG----	5871	FALSE	>0.5 Mya	0	0	0	0	0	0
TE01s6002439HA412	01|chr|HA412	6002439	6004544	150152	truncated TE	AP,GAG	GAGAP---	2105	FALSE	<0.5 Mya	LTR	Copia	Ivana	+	0	0
TE01s60029118HA412	01|chr|HA412	60029118	60038291	2112490	truncated TE	GAG	GAG----	9173	FALSE	>0.5 Mya	LTR	Gypsy	Athila	+	0	0
TE01s6017281HA412	01|chr|HA412	6017281	6022838	463551	truncated TE	GAG,INT,RNaseH,RT,galadriel	GAG-RTRNaseHINT	5557	FALSE	<0.5 Mya	LTR	Gypsy	Tekay	+	3	1082
TE01s6027157HA412	01|chr|HA412	6027157	6031347	2722459	truncated TE	AP,INT,RNaseH,RT	#NAME?	4190	FALSE	>0.5 Mya	LTR	Copia	Ale	+	3	1094
TE01s60296588HA412	01|chr|HA412	60296588	60307086	1485057	truncated TE	GAG,RT	GAG-RT--	10498	FALSE	>0.5 Mya	LTR	Gypsy	Tekay	+	0	0
TE01s60476739HA412	01|chr|HA412	60476739	60484312	1525400	truncated TE	GAG	GAG----	7573	FALSE	>0.5 Mya	LTR	Copia	SIRE	+	1	1406
TE01s60579789HA412	01|chr|HA412	60579789	60591550	2363242	truncated TE	AP	-AP---	11761	FALSE	>0.5 Mya	LTR	Copia	SIRE	+	0	0
TE01s60649450HA412	01|chr|HA412	60649450	60662122	1650127	Ty1/Copia	AP,GAG,GAGCOAT,INT,RNaseH,RT	GAGAPRTRNaseHINT	12672	FALSE	>0.5 Mya	LTR	Copia	SIRE	+	2	1292
TE01s61458142HA412	01|chr|HA412	61458142	61467623	1552813	truncated TE	AP,CHR,INT,RNaseH,RT,galadriel	#NAME?	9481	FALSE	>0.5 Mya	LTR	Gypsy	Tekay	+	3	2495
TE01s61571572HA412	01|chr|HA412	61571572	61582242	2327792	truncated TE	INT,RNaseH,RR,galadriel	#NAME?	10670	FALSE	>0.5 Mya	LTR	Gypsy	Tekay	+	1	452
TE01s61848104HA412	01|chr|HA412	61848104	61853463	1590716	truncated TE	AP,GAGCOAT,RT,primer	-APRT--	5359	FALSE	>0.5 Mya	LTR	Gypsy	Tekay	+	1	794
TE01s61873516HA412	01|chr|HA412	61873516	61879261	1557385	truncated TE	AP,GAG,RR,RT	GAGAPRT--	5745	FALSE	>0.5 Mya	LTR	Gypsy	Tekay	+	1	1691
TE01s62252298HA412	01|chr|HA412	62252298	62255366	1154442	truncated TE	GAG,RT,primer	GAG-RT--	3068	FALSE	>0.5 Mya	LTR	Gypsy	Tekay	+	0	0
TE01s62288622HA412	01|chr|HA412	62288622	62298365	1701085	truncated TE	AP,CHR,INT,RNaseH,RT,galadriel	#NAME?	9743	FALSE	>0.5 Mya	LTR	Gypsy	Tekay	+	3	1451
TE01s62311337HA412	01|chr|HA412	62311337	62318805	1525684	truncated TE	GAG,primer	GAG----	7468	FALSE	>0.5 Mya	LTR	Copia	Ivana	+	0	0
TE01s62460316HA412	01|chr|HA412	62460316	62469918	938770	Ty3/Gypsy	AP,GAG,INT,RNaseH,RT	GAGAPRTRNaseHINT	9602	FALSE	>0.5 Mya	LTR	Gypsy	Retand	+	3	1877
TE01s62542655HA412	01|chr|HA412	62542655	62552264	1676858	truncated TE	AP,CHR,GAGCOAT,INT,RNaseH,RT,galadriel	#NAME?	9609	FALSE	>0.5 Mya	LTR	Gypsy	Tekay	+	2	2087
TE01s62580978HA412	01|chr|HA412	62580978	62583950	1522702	truncated TE	GAG	GAG----	2972	FALSE	>0.5 Mya	LTR	Gypsy	CRM	+	0	0
TE01s62606892HA412	01|chr|HA412	62606892	62610109	0	truncated TE	GAG	GAG----	3217	FALSE	<0.5 Mya	LTR	Copia	SIRE	+	0	0
TE01s62613671HA412	01|chr|HA412	62613671	62620933	2529723	truncated TE	GAG,primer	GAG----	7262	FALSE	>0.5 Mya	LTR	Copia	Ivana	+	0	0
TE01s62661800HA412	01|chr|HA412	62661800	62672033	2100436	truncated TE	GAG,GAGCOAT	GAG----	10233	FALSE	>0.5 Mya	LTR	Copia	Ivana	+	0	0
TE01s62764141HA412	01|chr|HA412	62764141	62767587	859134	truncated TE	GAG,GAGCOAT	GAG----	3446	FALSE	>0.5 Mya	0	0	0	0	0	0
TE01s62897838HA412	01|chr|HA412	62897838	62906806	4808881	truncated TE	GAG,primer	GAG----	8968	FALSE	>0.5 Mya	LTR	Copia	Ivana	+	0	0
TE01s62928156HA412	01|chr|HA412	62928156	62935218	626684	truncated TE	GAG,GAGCOAT	GAG----	7062	FALSE	>0.5 Mya	LTR	Copia	Ivana	+	0	0
TE01s63091151HA412	01|chr|HA412	63091151	63101308	1828606	Ty1/Copia	AP,GAG,GAGCOAT,INT,RNaseH,RT	GAGAPRTRNaseHINT	10157	FALSE	>0.5 Mya	LTR	Copia	SIRE	+	3	923
TE01s63114078HA412	01|chr|HA412	63114078	63115337	1817089	truncated TE	INT	#NAME?	1259	FALSE	>0.5 Mya	LTR	Copia	unknown	?	0	0
TE01s63213691HA412	01|chr|HA412	63213691	63228808	1215629	truncated TE	AP,GAG,RT,primer	GAGAPRT--	15117	FALSE	>0.5 Mya	LTR	Gypsy	Tekay	+	1	1112
TE01s63290781HA412	01|chr|HA412	63290781	63304014	1561818	truncated TE	AP,primer	-AP---	13233	FALSE	>0.5 Mya	LTR	Gypsy	Athila	+	1	410
TE01s63408930HA412	01|chr|HA412	63408930	63415647	2333446	truncated TE	GAG,GAGCOAT,primer	GAG----	6717	FALSE	>0.5 Mya	LTR	Copia	Ivana	+	0	0
TE01s63417191HA412	01|chr|HA412	63417191	63428015	2148792	truncated TE	GAG,INT,RNaseH,RT,galadriel	GAG-RTRNaseHINT	10824	FALSE	>0.5 Mya	LTR	Gypsy	Tekay	+	0	0
TE01s63440912HA412	01|chr|HA412	63440912	63447795	172700	truncated TE	GAG,GAGCOAT	GAG----	6883	FALSE	<0.5 Mya	LTR	Copia	Ivana	+	0	0
TE01s63510640HA412	01|chr|HA412	63510640	63518262	2527005	truncated TE	AP,INT,RT	#NAME?	7622	FALSE	>0.5 Mya	LTR	Gypsy	Tekay	+	0	0
TE01s63541831HA412	01|chr|HA412	63541831	63549126	1330089	Ty3/Gypsy	AP,CHR,GAG,INT,RNaseH,RT,galadriel	GAGAPRTRNaseHINT	7295	FALSE	>0.5 Mya	LTR	Gypsy	Tekay	+	4	1424
TE01s63582117HA412	01|chr|HA412	63582117	63589596	2001766	Ty3/Gypsy	AP,CHR,GAG,GAGCOAT,INT,RNaseH,RT,galadriel	GAGAPRTRNaseHINT	7479	FALSE	>0.5 Mya	LTR	Gypsy	Tekay	+	4	995
TE01s63648279HA412	01|chr|HA412	63648279	63658490	1701554	truncated TE	GAG,GAGCOAT	GAG----	10211	FALSE	>0.5 Mya	0	0	0	0	0	0
TE01s63712535HA412	01|chr|HA412	63712535	63715965	111982	truncated TE	GAG	GAG----	3430	FALSE	<0.5 Mya	0	0	0	0	0	0
TE01s63758697HA412	01|chr|HA412	63758697	63762323	1360213	truncated TE	GAG	GAG----	3626	FALSE	>0.5 Mya	LTR	Gypsy	Athila	+	0	0
TE01s63794474HA412	01|chr|HA412	63794474	63798187	1465160	truncated TE	INT	#NAME?	3713	FALSE	>0.5 Mya	LTR	Gypsy	Retand	+	0	0
TE01s63870784HA412	01|chr|HA412	63870784	63882022	3311274	truncated TE	AP,GAG	GAGAP---	11238	FALSE	>0.5 Mya	LTR	Gypsy	CRM	+	0	0
TE01s63921415HA412	01|chr|HA412	63921415	63934158	1423677	Ty1/Copia	AP,GAG,INT,RNaseH,RT	GAGAPRTRNaseHINT	12743	FALSE	>0.5 Mya	LTR	Copia	SIRE	+	2	1664
TE01s64024920HA412	01|chr|HA412	64024920	64032972	850035	truncated TE	CHR,INT,RNaseH,galadriel	#NAME?	8052	FALSE	>0.5 Mya	LTR	Gypsy	Tekay	+	1	521
TE01s64082080HA412	01|chr|HA412	64082080	64088340	2042400	Ty3/Gypsy	AP,GAG,INT,RNaseH,RT,galadriel	GAGAPRTRNaseHINT	6260	FALSE	>0.5 Mya	LTR	Gypsy	Tekay	+	2	866
TE01s64126046HA412	01|chr|HA412	64126046	64139663	551343	Ty3/Gypsy	AP,GAG,GAGCOAT,INT,RNaseH,RT	GAGAPRTRNaseHINT	13617	FALSE	>0.5 Mya	LTR	Gypsy	Tekay	+	3	1619
TE01s64345234HA412	01|chr|HA412	64345234	64347555	0	truncated TE	CHR,GAG,INT,RT,galadriel	GAG-RT-INT	2321	FALSE	<0.5 Mya	LTR	Gypsy	Tekay	+	1	440
TE01s64433900HA412	01|chr|HA412	64433900	64435086	1437958	truncated TE	RNaseH,RT	--RTRNaseH-	1186	FALSE	>0.5 Mya	LTR	Copia	Ale	+	1	800
TE01s64454301HA412	01|chr|HA412	64454301	64461991	775773	Ty3/Gypsy	AP,CHR,GAG,INT,RNaseH,RT,galadriel	GAGAPRTRNaseHINT	7690	FALSE	>0.5 Mya	LTR	Gypsy	Tekay	+	3	995
TE01s64559056HA412	01|chr|HA412	64559056	64567643	87774	truncated TE	INT,RT	#NAME?	8587	FALSE	<0.5 Mya	LTR	Gypsy	Tekay	+	1	557
TE01s64568160HA412	01|chr|HA412	64568160	64575643	1160699	truncated TE	GAG	GAG----	7483	FALSE	>0.5 Mya	LTR	Copia	Ivana	+	1	3527
TE01s64635635HA412	01|chr|HA412	64635635	64641399	2088246	Ty3/Gypsy	AP,GAG,GAGCOAT,INT,RNaseH,RT,galadriel	GAGAPRTRNaseHINT	5764	FALSE	>0.5 Mya	LTR	Gypsy	Tekay	+	3	1205
TE01s64680891HA412	01|chr|HA412	64680891	64688793	1117975	truncated TE	GAG,GAGCOAT	GAG----	7902	FALSE	>0.5 Mya	LTR	Copia	Ivana	+	0	0
TE01s64717364HA412	01|chr|HA412	64717364	64732670	2255191	truncated TE	GAG	GAG----	15306	FALSE	>0.5 Mya	LTR	Copia	Ivana	+	0	0
TE01s64811638HA412	01|chr|HA412	64811638	64814874	1434708	truncated TE	AP,GAG	GAGAP---	3236	FALSE	>0.5 Mya	LTR	Gypsy	Tekay	+	0	0
TE01s64840836HA412	01|chr|HA412	64840836	64845238	2161236	truncated TE	INT	#NAME?	4402	FALSE	>0.5 Mya	LTR	Copia	SIRE	+	1	2459
TE01s64859635HA412	01|chr|HA412	64859635	64867896	658741	truncated TE	GAG,GAGCOAT,INT,RNaseH,RT,galadriel	GAG-RTRNaseHINT	8261	FALSE	>0.5 Mya	LTR	Gypsy	Tekay	+	0	0
TE01s65138520HA412	01|chr|HA412	65138520	65149403	2432755	truncated TE	AP,CHR,GAGCOAT,INT,RNaseH,RT,galadriel	#NAME?	10883	FALSE	>0.5 Mya	LTR	Gypsy	Tekay	+	4	1340
TE01s65156055HA412	01|chr|HA412	65156055	65164637	1307920	Ty3/Gypsy	AP,CHR,GAG,INT,RNaseH,RT,galadriel	GAGAPRTRNaseHINT	8582	FALSE	>0.5 Mya	LTR	Gypsy	Tekay	+	2	1280
TE01s65267187HA412	01|chr|HA412	65267187	65271834	0	Ty1/Copia	AP,GAG,INT,RNaseH,RT	GAGAPRTRNaseHINT	4647	FALSE	<0.5 Mya	LTR	Copia	Ale	+	1	4352
TE01s65383494HA412	01|chr|HA412	65383494	65391033	2492516	Ty3/Gypsy	AP,CHR,GAG,GAGCOAT,INT,RNaseH,RT,galadriel	GAGAPRTRNaseHINT	7539	FALSE	>0.5 Mya	LTR	Gypsy	Tekay	+	2	2096
TE01s65491931HA412	01|chr|HA412	65491931	65500221	707652	truncated TE	AP,GAG	GAGAP---	8290	FALSE	>0.5 Mya	LTR	Gypsy	mixture	?	2	890
TE01s65548243HA412	01|chr|HA412	65548243	65559730	2160390	Ty3/Gypsy	AP,CHR,GAG,INT,RNaseH,RT,galadriel	GAGAPRTRNaseHINT	11487	FALSE	>0.5 Mya	LTR	Gypsy	Tekay	+	3	1817
TE01s65560841HA412	01|chr|HA412	65560841	65567140	2437451	truncated TE	CHR,INT,galadriel	#NAME?	6299	FALSE	>0.5 Mya	LTR	Gypsy	Tekay	+	0	0
TE01s65726458HA412	01|chr|HA412	65726458	65732184	427822	Ty3/Gypsy	AP,GAG,INT,RNaseH,RT,galadriel	GAGAPRTRNaseHINT	5726	FALSE	<0.5 Mya	LTR	Gypsy	CRM	+	3	1577
TE01s65926655HA412	01|chr|HA412	65926655	65929991	1377088	truncated TE	GAG,GAGCOAT	GAG----	3336	FALSE	>0.5 Mya	LTR	Copia	unknown	?	0	0
TE01s66224297HA412	01|chr|HA412	66224297	66230150	4286113	truncated TE	AP,GAG,RR	GAGAP---	5853	FALSE	>0.5 Mya	LTR	Gypsy	Athila	+	0	0
TE01s66322620HA412	01|chr|HA412	66322620	66325874	1128189	truncated TE	GAG,primer	GAG----	3254	FALSE	>0.5 Mya	LTR	Gypsy	Tekay	+	0	0
TE01s66403774HA412	01|chr|HA412	66403774	66406053	4386041	truncated TE	GAG,GAGCOAT	GAG----	2279	FALSE	>0.5 Mya	0	0	0	0	0	0
TE01s66459978HA412	01|chr|HA412	66459978	66467034	2210019	truncated TE	GAG,GAGCOAT	GAG----	7056	FALSE	>0.5 Mya	LTR	Copia	Ivana	+	0	0
TE01s66473871HA412	01|chr|HA412	66473871	66479061	4196294	truncated TE	CHR,INT,galadriel	#NAME?	5190	FALSE	>0.5 Mya	LTR	Gypsy	Tekay	+	2	527
TE01s6655791HA412	01|chr|HA412	6655791	6669451	3385234	truncated TE	AP,GAG,RNaseH,RT,primer	GAGAPRTRNaseH-	13660	FALSE	>0.5 Mya	LTR	Gypsy	Tekay	+	1	2282
TE01s66611517HA412	01|chr|HA412	66611517	66619113	354615	truncated TE	GAG	GAG----	7596	FALSE	<0.5 Mya	LTR	Copia	Ivana	+	1	353
TE01s6671530HA412	01|chr|HA412	6671530	6674365	160095	truncated TE	CHR,INT,RNaseH,RT,galadriel	#NAME?	2835	FALSE	<0.5 Mya	LTR	Gypsy	Tekay	+	2	827
TE01s66841431HA412	01|chr|HA412	66841431	66844425	2246537	truncated TE	CHR,INT,RR,galadriel	#NAME?	2994	FALSE	>0.5 Mya	LTR	Gypsy	Tekay	+	0	0
TE01s67007372HA412	01|chr|HA412	67007372	67018151	885395	truncated TE	AP,CHR,GAGCOAT,INT,RNaseH,RT,galadriel	#NAME?	10779	FALSE	>0.5 Mya	LTR	Gypsy	Tekay	+	1	2546
TE01s67037853HA412	01|chr|HA412	67037853	67042549	0	truncated TE	GAG	GAG----	4696	FALSE	<0.5 Mya	0	0	0	0	0	0
TE01s67046617HA412	01|chr|HA412	67046617	67055513	1522045	truncated TE	AP,CHR,INT,RNaseH,RT,galadriel	#NAME?	8896	FALSE	>0.5 Mya	LTR	Gypsy	Tekay	+	3	746
TE01s6711598HA412	01|chr|HA412	6711598	6717358	3471620	truncated TE	GAG,RR	GAG----	5760	FALSE	>0.5 Mya	LTR	Gypsy	Retand	+	1	5369
TE01s67183980HA412	01|chr|HA412	67183980	67191902	1453692	truncated TE	GAG	GAG----	7922	FALSE	>0.5 Mya	LTR	Copia	Ivana	+	0	0
TE01s67218166HA412	01|chr|HA412	67218166	67222659	259156	truncated TE	GAG,primer	GAG----	4493	FALSE	<0.5 Mya	LTR	Gypsy	CRM	+	0	0
TE01s6741332HA412	01|chr|HA412	6741332	6747082	1644118	truncated TE	INT	#NAME?	5750	FALSE	>0.5 Mya	LTR	Gypsy	Tekay	+	0	0
TE01s67758012HA412	01|chr|HA412	67758012	67759435	6571986	truncated TE	INT,galadriel	#NAME?	1423	FALSE	>0.5 Mya	LTR	Gypsy	Tekay	+	1	317
TE01s6783268HA412	01|chr|HA412	6783268	6789370	2653009	truncated TE	AP,GAG	GAGAP---	6102	FALSE	>0.5 Mya	LTR	Gypsy	Athila	+	2	1442
TE01s6791438HA412	01|chr|HA412	6791438	6798431	1140870	truncated TE	GAG,primer	GAG----	6993	FALSE	>0.5 Mya	LTR	Copia	Ivana	+	0	0
TE01s6802669HA412	01|chr|HA412	6802669	6812658	2772899	truncated TE	AP,GAG	GAGAP---	9989	FALSE	>0.5 Mya	LTR	Gypsy	Athila	+	2	1985
TE01s68291111HA412	01|chr|HA412	68291111	68298837	7465277	Ty1/Copia	AP,GAG,INT,RNaseH,RT	GAGAPRTRNaseHINT	7726	FALSE	>0.5 Mya	LTR	Copia	Ale	+	3	1976
TE01s68372488HA412	01|chr|HA412	68372488	68381336	998205	truncated TE	CHR,GAG,GAGCOAT,INT,RNaseH,RT,galadriel	GAG-RTRNaseHINT	8848	FALSE	>0.5 Mya	LTR	Gypsy	Tekay	+	1	1859
TE01s68545532HA412	01|chr|HA412	68545532	68551756	0	truncated TE	GAG,GAGCOAT,RNaseH,RT	GAG-RTRNaseH-	6224	FALSE	<0.5 Mya	LTR	Gypsy	Tekay	+	1	371
TE01s68587859HA412	01|chr|HA412	68587859	68596147	2108537	truncated TE	GAG	GAG----	8288	FALSE	>0.5 Mya	LTR	Gypsy	Tekay	+	0	0
TE01s68705263HA412	01|chr|HA412	68705263	68715283	2162240	Ty3/Gypsy	AP,GAG,INT,RNaseH,RT	GAGAPRTRNaseHINT	10020	FALSE	>0.5 Mya	LTR	Gypsy	Retand	+	1	1151
TE01s68809591HA412	01|chr|HA412	68809591	68815491	440823	Ty3/Gypsy	AP,CHR,GAG,GAGCOAT,INT,RNaseH,RT,galadriel,primer	GAGAPRTRNaseHINT	5900	FALSE	<0.5 Mya	LTR	Gypsy	Tekay	+	3	2579
TE01s6936421HA412	01|chr|HA412	6936421	6949469	138070	truncated TE	INT,RNaseH,RT	#NAME?	13048	FALSE	<0.5 Mya	LTR	Copia	Ale	+	2	1658
TE01s6985409HA412	01|chr|HA412	6985409	6992073	0	truncated TE	RNaseH	---RNaseH-	6664	FALSE	<0.5 Mya	LTR	Copia	Ale	+	1	323
TE01s69875356HA412	01|chr|HA412	69875356	69881875	1320902	truncated TE	GAG	GAG----	6519	FALSE	>0.5 Mya	LTR	Gypsy	Tekay	+	0	0
TE01s69929163HA412	01|chr|HA412	69929163	69937246	3518890	Ty3/Gypsy	AP,GAG,GAGCOAT,INT,RNaseH,RT,galadriel	GAGAPRTRNaseHINT	8083	FALSE	>0.5 Mya	LTR	Gypsy	Tekay	+	2	1661
TE01s69942272HA412	01|chr|HA412	69942272	69949302	771861	truncated TE	GAG,RR	GAG----	7030	FALSE	>0.5 Mya	LTR	Copia	Ivana	+	0	0
TE01s69984766HA412	01|chr|HA412	69984766	69989732	5922328	Ty3/Gypsy	AP,CHR,GAG,INT,RNaseH,RT,galadriel,primer	GAGAPRTRNaseHINT	4966	FALSE	>0.5 Mya	LTR	Gypsy	Tekay	+	3	2540
TE01s70016647HA412	01|chr|HA412	70016647	70026605	3342646	truncated TE	GAG	GAG----	9958	FALSE	>0.5 Mya	0	0	0	0	0	0
TE01s70041710HA412	01|chr|HA412	70041710	70052140	0	Ty3/Gypsy	AP,CHR,GAG,INT,RNaseH,RT,galadriel	GAGAPRTRNaseHINT	10430	FALSE	<0.5 Mya	LTR	Gypsy	Tekay	+	4	782
TE01s70349203HA412	01|chr|HA412	70349203	70353019	1394535	truncated TE	GAG	GAG----	3816	FALSE	>0.5 Mya	0	0	0	0	0	0
TE01s71072001HA412	01|chr|HA412	71072001	71076006	2974528	truncated TE	AP	-AP---	4005	FALSE	>0.5 Mya	0	0	0	0	0	0
TE01s71453599HA412	01|chr|HA412	71453599	71461609	1836552	truncated TE	CHR,INT,RNaseH,RT,galadriel	#NAME?	8010	FALSE	>0.5 Mya	LTR	Gypsy	Tekay	+	3	1103
TE01s71476534HA412	01|chr|HA412	71476534	71490846	2810020	Ty1/Copia	AP,GAG,GAGCOAT,INT,RNaseH,RT	GAGAPRTRNaseHINT	14312	FALSE	>0.5 Mya	LTR	Copia	SIRE	+	3	1376
TE01s71597340HA412	01|chr|HA412	71597340	71602946	2032773	truncated TE	INT	#NAME?	5606	FALSE	>0.5 Mya	0	0	0	0	0	0
TE01s71815285HA412	01|chr|HA412	71815285	71828949	3649051	truncated TE	AP,INT,RNaseH,RT	#NAME?	13664	FALSE	>0.5 Mya	LTR	Gypsy	Athila	+	4	2537
TE01s72370993HA412	01|chr|HA412	72370993	72372646	562703	truncated TE	RNaseH	---RNaseH-	1653	FALSE	>0.5 Mya	LTR	Copia	Ale	+	2	335
TE01s72434853HA412	01|chr|HA412	72434853	72444563	991590	truncated TE	RNaseH	---RNaseH-	9710	FALSE	>0.5 Mya	LTR	Copia	TAR	+	0	0
TE01s72447779HA412	01|chr|HA412	72447779	72456281	3904944	Ty1/Copia	AP,GAG,GAGCOAT,INT,RNaseH,RT	GAGAPRTRNaseHINT	8502	FALSE	>0.5 Mya	LTR	Copia	TAR	+	4	956
TE01s72461676HA412	01|chr|HA412	72461676	72468876	1589737	truncated TE	INT,RNaseH	#NAME?	7200	FALSE	>0.5 Mya	LTR	Gypsy	Athila	+	1	998
TE01s72621824HA412	01|chr|HA412	72621824	72627506	2711104	truncated TE	GAG,RR	GAG----	5682	FALSE	>0.5 Mya	LTR	Gypsy	Athila	+	0	0
TE01s72657980HA412	01|chr|HA412	72657980	72667056	0	truncated TE	AP,RR,RT	-APRT--	9076	FALSE	<0.5 Mya	LTR	Gypsy	Athila	?	4	878
TE01s72688341HA412	01|chr|HA412	72688341	72702442	1743283	truncated TE	GAG	GAG----	14101	FALSE	>0.5 Mya	LTR	Gypsy	Athila	+	1	392
TE01s72754057HA412	01|chr|HA412	72754057	72762532	0	truncated TE	INT	#NAME?	8475	FALSE	<0.5 Mya	0	0	0	0	0	0
TE01s72793215HA412	01|chr|HA412	72793215	72799576	2500595	truncated TE	GAG	GAG----	6361	FALSE	>0.5 Mya	LTR	Gypsy	CRM	+	0	0
TE01s72816644HA412	01|chr|HA412	72816644	72825561	1672933	truncated TE	AP,INT,RNaseH,RT	#NAME?	8917	FALSE	>0.5 Mya	LTR	Copia	SIRE	+	4	617
TE01s72837662HA412	01|chr|HA412	72837662	72844891	1322826	truncated TE	GAG	GAG----	7229	FALSE	>0.5 Mya	LTR	Copia	Ivana	+	0	0
TE01s72854166HA412	01|chr|HA412	72854166	72862069	2099026	truncated TE	CHR,INT,RT,galadriel	#NAME?	7903	FALSE	>0.5 Mya	LTR	Gypsy	Tekay	+	1	320
TE01s72874428HA412	01|chr|HA412	72874428	72881769	148579	Ty3/Gypsy	AP,CHR,GAG,INT,RNaseH,RT,galadriel,primer	GAGAPRTRNaseHINT	7341	FALSE	<0.5 Mya	LTR	Gypsy	Tekay	+	2	2456
TE01s72969652HA412	01|chr|HA412	72969652	72975364	411546	Ty3/Gypsy	AP,CHR,GAG,INT,RNaseH,RT,galadriel	GAGAPRTRNaseHINT	5712	FALSE	<0.5 Mya	LTR	Gypsy	Tekay	+	3	2087
TE01s73010616HA412	01|chr|HA412	73010616	73016967	3680766	truncated TE	GAG	GAG----	6351	FALSE	>0.5 Mya	LTR	Copia	Ivana	+	0	0
TE01s73023918HA412	01|chr|HA412	73023918	73032594	773186	truncated TE	AP,GAG,INT	GAGAP--INT	8676	FALSE	>0.5 Mya	LTR	Copia	SIRE	+	2	737
TE01s73046770HA412	01|chr|HA412	73046770	73052334	0	truncated TE	GAG,GAGCOAT	GAG----	5564	FALSE	<0.5 Mya	LTR	Copia	SIRE	+	0	0
TE01s73167582HA412	01|chr|HA412	73167582	73176136	238728	truncated TE	AP,GAG,RNaseH,RT	GAGAPRTRNaseH-	8554	FALSE	<0.5 Mya	LTR	Gypsy	Tekay	+	2	3026
TE01s73192457HA412	01|chr|HA412	73192457	73198214	1579278	truncated TE	GAG,GAGCOAT,primer	GAG----	5757	FALSE	>0.5 Mya	LTR	Copia	unknown	?	0	0
TE01s73290921HA412	01|chr|HA412	73290921	73296923	2542950	Ty3/Gypsy	AP,CHR,GAG,GAGCOAT,INT,RNaseH,RT,galadriel	GAGAPRTRNaseHINT	6002	FALSE	>0.5 Mya	LTR	Gypsy	Tekay	+	5	1052
TE01s73456653HA412	01|chr|HA412	73456653	73462239	1829441	truncated TE	GAG,primer	GAG----	5586	FALSE	>0.5 Mya	0	0	0	0	0	0
TE01s73659132HA412	01|chr|HA412	73659132	73666864	0	truncated TE	INT,RNaseH,RT,galadriel	#NAME?	7732	FALSE	<0.5 Mya	LTR	Gypsy	Tekay	+	1	404
TE01s73700372HA412	01|chr|HA412	73700372	73710693	1399977	truncated TE	AP,GAG,GAGCOAT	GAGAP---	10321	FALSE	>0.5 Mya	LTR	Gypsy	Tekay	+	1	3320
TE01s73985416HA412	01|chr|HA412	73985416	73991585	2341603	truncated TE	AP,INT,RNaseH,RT,primer	#NAME?	6169	FALSE	>0.5 Mya	LTR	Gypsy	Retand	+	4	803
TE01s74138924HA412	01|chr|HA412	74138924	74146039	285211	truncated TE	GAG	GAG----	7115	FALSE	<0.5 Mya	LTR	Copia	Ivana	+	0	0
TE01s74150628HA412	01|chr|HA412	74150628	74164531	1994609	Ty3/Gypsy	AP,GAG,INT,RNaseH,RT	GAGAPRTRNaseHINT	13903	FALSE	>0.5 Mya	LTR	Gypsy	Retand	+	3	1631
TE01s74165644HA412	01|chr|HA412	74165644	74170644	1098325	Ty3/Gypsy	AP,GAG,GAGCOAT,INT,RNaseH,RT,galadriel	GAGAPRTRNaseHINT	5000	FALSE	>0.5 Mya	LTR	Gypsy	CRM	+	5	1088
TE01s74534565HA412	01|chr|HA412	74534565	74540666	2124739	truncated TE	GAG,GAGCOAT	GAG----	6101	FALSE	>0.5 Mya	0	0	0	0	0	0
TE01s74645802HA412	01|chr|HA412	74645802	74653209	500248	truncated TE	GAG,GAGCOAT,primer	GAG----	7407	FALSE	>0.5 Mya	LTR	Copia	Ivana	+	0	0
TE01s7490761HA412	01|chr|HA412	7490761	7497487	899345	truncated TE	AP,GAG,INT,RT	GAGAPRT-INT	6726	FALSE	>0.5 Mya	LTR	Copia	Ale	+	2	3029
TE01s74918033HA412	01|chr|HA412	74918033	74922404	1631281	truncated TE	INT,galadriel	#NAME?	4371	FALSE	>0.5 Mya	mixture	mixture	unknown	+	0	0
TE01s75064834HA412	01|chr|HA412	75064834	75076921	2022036	Ty1/Copia	AP,GAG,INT,RNaseH,RR,RT	GAGAPRTRNaseHINT	12087	FALSE	>0.5 Mya	LTR	Copia	Ale	+	3	1889
TE01s75105102HA412	01|chr|HA412	75105102	75113377	1808474	truncated TE	INT,RNaseH,galadriel	#NAME?	8275	FALSE	>0.5 Mya	LTR	Gypsy	Tekay	+	1	1103
TE01s75120099HA412	01|chr|HA412	75120099	75130796	2004630	Ty3/Gypsy	AP,GAG,INT,RNaseH,RT	GAGAPRTRNaseHINT	10697	FALSE	>0.5 Mya	LTR	Gypsy	Retand	+	3	2213
TE01s7515172HA412	01|chr|HA412	7515172	7519839	656718	truncated TE	GAG,INT,RNaseH,RT	GAG-RTRNaseHINT	4667	FALSE	>0.5 Mya	LTR	Copia	Ale	+	3	1784
TE01s75228141HA412	01|chr|HA412	75228141	75236218	4355330	truncated TE	GAG	GAG----	8077	FALSE	>0.5 Mya	LTR	Gypsy	Tekay	+	0	0
TE01s75264866HA412	01|chr|HA412	75264866	75268107	1808700	truncated TE	RNaseH,RT	--RTRNaseH-	3241	FALSE	>0.5 Mya	LTR	Copia	Ale	+	2	710
TE01s75307185HA412	01|chr|HA412	75307185	75320140	1861819	truncated TE	CHR,INT,RNaseH,RT,galadriel	#NAME?	12955	FALSE	>0.5 Mya	LTR	Gypsy	Tekay	+	2	1715
TE01s75825482HA412	01|chr|HA412	75825482	75835188	1246484	truncated TE	GAG,INT,RNaseH,RT	GAG-RTRNaseHINT	9706	FALSE	>0.5 Mya	LTR	Gypsy	Retand	+	5	1388
TE01s75851191HA412	01|chr|HA412	75851191	75866007	1719632	truncated TE	AP,CHR,INT,RNaseH,RR,RT,galadriel	#NAME?	14816	FALSE	>0.5 Mya	LTR	Gypsy	Tekay	?	3	2018
TE01s75872341HA412	01|chr|HA412	75872341	75877954	2170852	truncated TE	CHR,INT,RNaseH,RT,galadriel	#NAME?	5613	FALSE	>0.5 Mya	LTR	Gypsy	Tekay	+	2	1595
TE01s75907915HA412	01|chr|HA412	75907915	75915921	4914525	Ty3/Gypsy	AP,GAG,INT,RNaseH,RT	GAGAPRTRNaseHINT	8006	FALSE	>0.5 Mya	LTR	Gypsy	Tekay	+	3	3866
TE01s7613169HA412	01|chr|HA412	7613169	7623986	1015945	truncated TE	AP,GAG,INT,RT,primer	GAGAPRT-INT	10817	FALSE	>0.5 Mya	LTR	Copia	SIRE	+	3	1991
TE01s76153683HA412	01|chr|HA412	76153683	76161289	845964	truncated TE	GAG,INT,primer	GAG---INT	7606	FALSE	>0.5 Mya	LTR	Gypsy	Retand	+	0	0
TE01s76304583HA412	01|chr|HA412	76304583	76314736	2084081	Ty3/Gypsy	AP,CHR,GAG,INT,RNaseH,RR,RT,galadriel	GAGAPRTRNaseHINT	10153	FALSE	>0.5 Mya	LTR	Gypsy	Tekay	+	2	1283
TE01s76428940HA412	01|chr|HA412	76428940	76435148	303520	truncated TE	GAG,RNaseH	GAG--RNaseH-	6208	FALSE	<0.5 Mya	LTR	Copia	Ale	+	2	5219
TE01s76490274HA412	01|chr|HA412	76490274	76492362	986629	truncated TE	AP,GAG,primer	GAGAP---	2088	FALSE	>0.5 Mya	LTR	Copia	Ivana	+	0	0
TE01s76538610HA412	01|chr|HA412	76538610	76549448	5879842	Ty1/Copia	AP,GAG,INT,RNaseH,RT,primer	GAGAPRTRNaseHINT	10838	FALSE	>0.5 Mya	LTR	Copia	Ale	+	4	1052
TE01s76574417HA412	01|chr|HA412	76574417	76583332	4233458	truncated TE	CHR,INT,RR,galadriel	#NAME?	8915	FALSE	>0.5 Mya	LTR	Gypsy	Tekay	+	0	0
TE01s76757058HA412	01|chr|HA412	76757058	76767225	188623	Ty3/Gypsy	AP,CHR,GAG,INT,RNaseH,RT,galadriel	GAGAPRTRNaseHINT	10167	FALSE	<0.5 Mya	LTR	Gypsy	Tekay	+	2	1901
TE01s76826977HA412	01|chr|HA412	76826977	76832829	1836491	truncated TE	RNaseH	---RNaseH-	5852	FALSE	>0.5 Mya	LTR	Copia	Ivana	+	0	0
TE01s76899646HA412	01|chr|HA412	76899646	76914213	1269809	Ty1/Copia	AP,GAG,INT,RNaseH,RT	GAGAPRTRNaseHINT	14567	FALSE	>0.5 Mya	LTR	Copia	SIRE	+	3	1454
TE01s76927119HA412	01|chr|HA412	76927119	76934217	730550	truncated TE	GAG	GAG----	7098	FALSE	>0.5 Mya	LTR	Copia	Ivana	+	0	0
TE01s77130299HA412	01|chr|HA412	77130299	77141101	1319723	truncated TE	GAG	GAG----	10802	FALSE	>0.5 Mya	LTR	Gypsy	Tekay	+	0	0
TE01s77154341HA412	01|chr|HA412	77154341	77165413	2697289	truncated TE	GAG	GAG----	11072	FALSE	>0.5 Mya	LTR	Copia	SIRE	+	0	0
TE01s77231527HA412	01|chr|HA412	77231527	77238542	310495	Ty3/Gypsy	AP,CHR,GAG,INT,RNaseH,RT,galadriel	GAGAPRTRNaseHINT	7015	FALSE	<0.5 Mya	LTR	Gypsy	Tekay	+	3	2249
TE01s77241679HA412	01|chr|HA412	77241679	77247671	0	truncated TE	CHR,INT,galadriel	#NAME?	5992	FALSE	<0.5 Mya	LTR	Gypsy	Tekay	+	0	0
TE01s77392767HA412	01|chr|HA412	77392767	77399929	1658423	truncated TE	GAG	GAG----	7162	FALSE	>0.5 Mya	LTR	Copia	Ivana	+	0	0
TE01s77413737HA412	01|chr|HA412	77413737	77421194	251200	Ty3/Gypsy	AP,CHR,GAG,INT,RNaseH,RT,galadriel	GAGAPRTRNaseHINT	7457	FALSE	<0.5 Mya	LTR	Gypsy	Tekay	+	1	4502
TE01s77509915HA412	01|chr|HA412	77509915	77515629	176716	truncated TE	GAG,RT	GAG-RT--	5714	FALSE	<0.5 Mya	LTR	mixture	unknown	+	0	0
TE01s77530499HA412	01|chr|HA412	77530499	77539624	2322122	truncated TE	GAG,GAGCOAT	GAG----	9125	FALSE	>0.5 Mya	0	0	0	0	0	0
TE01s7753361HA412	01|chr|HA412	7753361	7758195	870939	truncated TE	AP,GAG,RT	GAGAPRT--	4834	FALSE	>0.5 Mya	LTR	Gypsy	Tekay	+	1	845
TE01s77619230HA412	01|chr|HA412	77619230	77627740	1588277	truncated TE	GAG	GAG----	8510	FALSE	>0.5 Mya	LTR	Copia	Ivana	+	0	0
TE01s77630578HA412	01|chr|HA412	77630578	77643460	1179457	truncated TE	GAG,GAGCOAT	GAG----	12882	FALSE	>0.5 Mya	LTR	Copia	Ivana	+	0	0
TE01s77756615HA412	01|chr|HA412	77756615	77764238	473876	Ty3/Gypsy	AP,CHR,GAG,INT,RNaseH,RT,galadriel	GAGAPRTRNaseHINT	7623	FALSE	<0.5 Mya	LTR	Gypsy	Tekay	+	1	4028
TE01s77800341HA412	01|chr|HA412	77800341	77802604	0	truncated TE	CHR,INT,RR,galadriel	#NAME?	2263	FALSE	<0.5 Mya	LTR	Gypsy	Tekay	+	0	0
TE01s77908195HA412	01|chr|HA412	77908195	77919471	3611401	truncated TE	AP,GAG,RNaseH,RT	GAGAPRTRNaseH-	11276	FALSE	>0.5 Mya	LTR	Gypsy	Athila	+	2	3518
TE01s77954678HA412	01|chr|HA412	77954678	77965514	527710	Ty3/Gypsy	AP,GAG,INT,RNaseH,RT,galadriel	GAGAPRTRNaseHINT	10836	FALSE	>0.5 Mya	LTR	Gypsy	Tekay	+	2	1463
TE01s77995563HA412	01|chr|HA412	77995563	78006716	314746	truncated TE	AP,INT,RNaseH,RT	#NAME?	11153	FALSE	<0.5 Mya	LTR	Copia	Ale	+	4	1211
TE01s7806917HA412	01|chr|HA412	7806917	7814192	3559730	truncated TE	GAG,GAGCOAT,RR	GAG----	7275	FALSE	>0.5 Mya	LTR	Copia	Ivana	+	1	1067
TE01s78160884HA412	01|chr|HA412	78160884	78170695	1707727	Ty1/Copia	AP,GAG,INT,RNaseH,RT	GAGAPRTRNaseHINT	9811	FALSE	>0.5 Mya	LTR	Copia	Ikeros	+	3	830
TE01s78253498HA412	01|chr|HA412	78253498	78256085	1254829	truncated TE	AP,GAG,GAGCOAT,INT,RNaseH	GAGAP-RNaseHINT	2587	FALSE	>0.5 Mya	LTR	Copia	Alesia	+	1	1505
TE01s78256959HA412	01|chr|HA412	78256959	78260760	4851616	truncated TE	RNaseH	---RNaseH-	3801	FALSE	>0.5 Mya	LTR	Copia	Ale	+	0	0
TE01s78477657HA412	01|chr|HA412	78477657	78488899	1557021	Ty1/Copia	AP,GAG,INT,RNaseH,RT	GAGAPRTRNaseHINT	11242	FALSE	>0.5 Mya	LTR	Copia	Ale	+	5	1142
TE01s785136HA412	01|chr|HA412	785136	795212	935985	Ty3/Gypsy	AP,CHR,GAG,INT,RNaseH,RR,RT,galadriel	GAGAPRTRNaseHINT	10076	FALSE	>0.5 Mya	LTR	Gypsy	Tekay	+	3	923
TE01s78532341HA412	01|chr|HA412	78532341	78541541	1601989	Ty3/Gypsy	AP,CHR,GAG,INT,RNaseH,RT,galadriel	GAGAPRTRNaseHINT	9200	FALSE	>0.5 Mya	LTR	Gypsy	Tekay	+	3	1100
TE01s78562213HA412	01|chr|HA412	78562213	78563850	2763632	truncated TE	GAG,primer	GAG----	1637	FALSE	>0.5 Mya	LTR	Gypsy	Reina	+	0	0
TE01s7870148HA412	01|chr|HA412	7870148	7878772	2497531	truncated TE	AP,GAG,INT	GAGAP--INT	8624	FALSE	>0.5 Mya	LTR	Copia	SIRE	+	2	674
TE01s78810335HA412	01|chr|HA412	78810335	78819696	1182682	truncated TE	CHR,INT,RNaseH,galadriel	#NAME?	9361	FALSE	>0.5 Mya	LTR	Gypsy	Tekay	+	2	1841
TE01s78824606HA412	01|chr|HA412	78824606	78831701	1083988	truncated TE	GAG	GAG----	7095	FALSE	>0.5 Mya	LTR	Copia	Ivana	+	0	0
TE01s7895955HA412	01|chr|HA412	7895955	7904643	1203752	truncated TE	AP,CHR,GAGCOAT,INT,RT,galadriel	#NAME?	8688	FALSE	>0.5 Mya	LTR	Gypsy	Tekay	+	2	1469
TE01s79023288HA412	01|chr|HA412	79023288	79029644	999469	truncated TE	CHR,GAG,INT,galadriel	GAG---INT	6356	FALSE	>0.5 Mya	LTR	Gypsy	Tekay	+	2	893
TE01s79034160HA412	01|chr|HA412	79034160	79041647	1813057	Ty3/Gypsy	AP,CHR,GAG,INT,RNaseH,RR,RT,galadriel,primer	GAGAPRTRNaseHINT	7487	FALSE	>0.5 Mya	LTR	Gypsy	Tekay	+	1	2381
TE01s79095861HA412	01|chr|HA412	79095861	79103388	787399	truncated TE	CHR,GAG,GAGCOAT,INT,galadriel	GAG---INT	7527	FALSE	>0.5 Mya	LTR	Gypsy	Tekay	+	1	596
TE01s79333645HA412	01|chr|HA412	79333645	79338224	1958496	truncated TE	AP,INT,RNaseH,RR,RT	#NAME?	4579	FALSE	>0.5 Mya	LTR	Copia	Ale	+	1	1298
TE01s79403003HA412	01|chr|HA412	79403003	79408365	242538	truncated TE	CHR,INT,galadriel	#NAME?	5362	FALSE	<0.5 Mya	LTR	Gypsy	Tekay	+	1	617
TE01s79461129HA412	01|chr|HA412	79461129	79463309	1161165	truncated TE	GAG	GAG----	2180	FALSE	>0.5 Mya	LTR	Gypsy	Reina	+	1	989
TE01s79466393HA412	01|chr|HA412	79466393	79473736	1584258	truncated TE	GAG,GAGCOAT,primer	GAG----	7343	FALSE	>0.5 Mya	LTR	Copia	Ivana	+	0	0
TE01s79534099HA412	01|chr|HA412	79534099	79545012	184054	truncated TE	AP	-AP---	10913	FALSE	<0.5 Mya	0	0	0	0	0	0
TE01s7964148HA412	01|chr|HA412	7964148	7966897	545101	truncated TE	GAG,primer	GAG----	2749	FALSE	>0.5 Mya	LTR	Copia	Ivana	+	0	0
TE01s7970793HA412	01|chr|HA412	7970793	7978700	0	truncated TE	AP,GAG,GAGCOAT	GAGAP---	7907	FALSE	<0.5 Mya	LTR	Copia	TAR	+	1	5879
TE01s79810515HA412	01|chr|HA412	79810515	79812886	107825	truncated TE	AP,GAG,RT,primer	GAGAPRT--	2371	FALSE	<0.5 Mya	LTR	Gypsy	Retand	+	2	935
TE01s79879902HA412	01|chr|HA412	79879902	79886329	835336	truncated TE	AP,RNaseH,RT	-APRTRNaseH-	6427	FALSE	>0.5 Mya	LTR	Gypsy	Tekay	+	1	671
TE01s79979974HA412	01|chr|HA412	79979974	79990806	2191526	truncated TE	GAG	GAG----	10832	FALSE	>0.5 Mya	mixture	mixture	unknown	+	1	860
TE01s7998775HA412	01|chr|HA412	7998775	8001649	191337	truncated TE	RNaseH,RT	--RTRNaseH-	2874	FALSE	<0.5 Mya	LTR	Copia	Angela	+	2	734
TE01s80181046HA412	01|chr|HA412	80181046	80187882	72050	truncated TE	CHR,INT,RNaseH,RT,galadriel	#NAME?	6836	FALSE	<0.5 Mya	LTR	Gypsy	Tekay	+	1	341
TE01s8054581HA412	01|chr|HA412	8054581	8063287	2832811	Ty3/Gypsy	AP,GAG,INT,RNaseH,RT,galadriel,primer	GAGAPRTRNaseHINT	8706	FALSE	>0.5 Mya	LTR	Gypsy	Tekay	+	3	935
TE01s80886730HA412	01|chr|HA412	80886730	80898430	1210190	truncated TE	CHR,GAG,GAGCOAT,INT,RNaseH,RR,galadriel	GAG--RNaseHINT	11700	FALSE	>0.5 Mya	LTR	Gypsy	Tekay	+	4	1910
TE01s80901858HA412	01|chr|HA412	80901858	80909573	4700343	Ty3/Gypsy	AP,CHR,GAG,INT,RNaseH,RT,galadriel	GAGAPRTRNaseHINT	7715	FALSE	>0.5 Mya	LTR	Gypsy	Tekay	+	5	1325
TE01s80920364HA412	01|chr|HA412	80920364	80929544	3393859	truncated TE	AP,INT,galadriel	#NAME?	9180	FALSE	>0.5 Mya	0	0	0	0	0	0
TE01s80980191HA412	01|chr|HA412	80980191	80987799	1918160	truncated TE	GAG,GAGCOAT	GAG----	7608	FALSE	>0.5 Mya	LTR	Copia	Ivana	+	0	0
TE01s8117256HA412	01|chr|HA412	8117256	8124842	2662384	truncated TE	GAG,GAGCOAT	GAG----	7586	FALSE	>0.5 Mya	LTR	Copia	Ivana	+	0	0
TE01s81330012HA412	01|chr|HA412	81330012	81337891	396958	truncated TE	CHR,INT,RNaseH,galadriel	#NAME?	7879	FALSE	<0.5 Mya	LTR	Gypsy	Tekay	+	3	1205
TE01s81414787HA412	01|chr|HA412	81414787	81421501	1390850	truncated TE	GAG,RR	GAG----	6714	FALSE	>0.5 Mya	LTR	Gypsy	Retand	+	1	965
TE01s81423107HA412	01|chr|HA412	81423107	81430598	432165	truncated TE	GAG,INT,RNaseH,galadriel,primer	GAG--RNaseHINT	7491	FALSE	<0.5 Mya	LTR	Gypsy	Tekay	+	1	4760
TE01s8147079HA412	01|chr|HA412	8147079	8154244	2484831	truncated TE	GAG,GAGCOAT	GAG----	7165	FALSE	>0.5 Mya	LTR	Copia	Ivana	+	0	0
TE01s81524389HA412	01|chr|HA412	81524389	81532319	1546937	Ty3/Gypsy	AP,CHR,GAG,GAGCOAT,INT,RNaseH,RT,galadriel	GAGAPRTRNaseHINT	7930	FALSE	>0.5 Mya	LTR	Gypsy	Tekay	+	2	1418
TE01s81742300HA412	01|chr|HA412	81742300	81756079	259076	truncated TE	AP,GAG,GAGCOAT,RT	GAGAPRT--	13779	FALSE	<0.5 Mya	LTR	Gypsy	Tekay	+	1	1019
TE01s8175719HA412	01|chr|HA412	8175719	8184156	1373509	truncated TE	GAG,GAGCOAT,RR	GAG----	8437	FALSE	>0.5 Mya	LTR	Gypsy	Tekay	+	0	0
TE01s81802534HA412	01|chr|HA412	81802534	81808847	343358	truncated TE	CHR,INT,RR,galadriel	#NAME?	6313	FALSE	<0.5 Mya	LTR	Gypsy	Tekay	+	1	1205
TE01s81846738HA412	01|chr|HA412	81846738	81859573	0	truncated TE	AP	-AP---	12835	FALSE	<0.5 Mya	LTR	Gypsy	Tekay	+	0	0
TE01s81904931HA412	01|chr|HA412	81904931	81912188	921284	truncated TE	GAG,GAGCOAT	GAG----	7257	FALSE	>0.5 Mya	LTR	Copia	Ivana	+	1	677
TE01s82019565HA412	01|chr|HA412	82019565	82024522	2562330	Ty1/Copia	AP,GAG,INT,RNaseH,RT	GAGAPRTRNaseHINT	4957	FALSE	>0.5 Mya	LTR	Copia	Tork	+	4	929
TE01s82041676HA412	01|chr|HA412	82041676	82054407	1526567	truncated TE	CHR,GAG,INT,RNaseH,galadriel,primer	GAG--RNaseHINT	12731	FALSE	>0.5 Mya	LTR	Gypsy	Tekay	+	1	1817
TE01s82140766HA412	01|chr|HA412	82140766	82148430	2486249	Ty3/Gypsy	AP,GAG,INT,RNaseH,RT,galadriel	GAGAPRTRNaseHINT	7664	FALSE	>0.5 Mya	LTR	Gypsy	Tekay	+	3	1259
TE01s82154810HA412	01|chr|HA412	82154810	82167199	3206705	truncated TE	AP	-AP---	12389	FALSE	>0.5 Mya	0	0	0	0	0	0
TE01s82239133HA412	01|chr|HA412	82239133	82249367	1654590	truncated TE	AP,INT,RNaseH,RT,galadriel	#NAME?	10234	FALSE	>0.5 Mya	LTR	Gypsy	Tekay	+	3	1517
TE01s82607800HA412	01|chr|HA412	82607800	82614720	0	truncated TE	GAG,primer	GAG----	6920	FALSE	<0.5 Mya	LTR	Copia	SIRE	+	0	0
TE01s82616998HA412	01|chr|HA412	82616998	82628530	1131374	truncated TE	GAG,GAGCOAT,RNaseH,RR,RT	GAG-RTRNaseH-	11532	FALSE	>0.5 Mya	LTR	Copia	SIRE	+	1	1178
TE01s8261770HA412	01|chr|HA412	8261770	8271013	168161	truncated TE	AP,GAG,GAGCOAT,INT	GAGAP--INT	9243	FALSE	<0.5 Mya	LTR	Copia	SIRE	+	3	1955
TE01s82632018HA412	01|chr|HA412	82632018	82643618	2234467	truncated TE	GAG,primer	GAG----	11600	FALSE	>0.5 Mya	LTR	Copia	Ivana	+	0	0
TE01s82890969HA412	01|chr|HA412	82890969	82899055	3421425	truncated TE	GAG,primer	GAG----	8086	FALSE	>0.5 Mya	LTR	Gypsy	CRM	+	0	0
TE01s82921814HA412	01|chr|HA412	82921814	82933538	3880483	Ty3/Gypsy	AP,GAG,INT,RNaseH,RT	GAGAPRTRNaseHINT	11724	FALSE	>0.5 Mya	LTR	Gypsy	Retand	+	3	1745
TE01s82956351HA412	01|chr|HA412	82956351	82959991	338982	truncated TE	AP,INT	#NAME?	3640	FALSE	<0.5 Mya	LTR	Copia	SIRE	+	1	548
TE01s8305961HA412	01|chr|HA412	8305961	8313600	74812	truncated TE	GAG,primer	GAG----	7639	FALSE	<0.5 Mya	0	0	0	0	0	0
TE01s83233484HA412	01|chr|HA412	83233484	83235991	1471775	truncated TE	GAG,GAGCOAT	GAG----	2507	FALSE	>0.5 Mya	LTR	Copia	Ivana	+	0	0
TE01s83385375HA412	01|chr|HA412	83385375	83396042	2896795	Ty3/Gypsy	AP,GAG,INT,RNaseH,RT	GAGAPRTRNaseHINT	10667	FALSE	>0.5 Mya	LTR	Gypsy	Retand	+	3	1046
TE01s8338725HA412	01|chr|HA412	8338725	8353850	1313582	truncated TE	AP,CHR,INT,RNaseH,RT,galadriel,primer	#NAME?	15125	FALSE	>0.5 Mya	LTR	Gypsy	Tekay	+	2	2630
TE01s83409092HA412	01|chr|HA412	83409092	83417381	2891447	truncated TE	AP,CHR,INT,RNaseH,RT,galadriel	#NAME?	8289	FALSE	>0.5 Mya	LTR	Gypsy	Tekay	+	3	884
TE01s83442138HA412	01|chr|HA412	83442138	83450407	2405750	truncated TE	AP,CHR,INT,RNaseH,RT,galadriel	#NAME?	8269	FALSE	>0.5 Mya	LTR	Gypsy	Tekay	+	3	884
TE01s83459952HA412	01|chr|HA412	83459952	83471567	3166393	Ty3/Gypsy	AP,GAG,INT,RNaseH,RT	GAGAPRTRNaseHINT	11615	FALSE	>0.5 Mya	LTR	Gypsy	Retand	+	3	668
TE01s83604435HA412	01|chr|HA412	83604435	83614551	1424182	truncated TE	GAG,INT,galadriel	GAG---INT	10116	FALSE	>0.5 Mya	LTR	Gypsy	Athila	+	0	0
TE01s83635890HA412	01|chr|HA412	83635890	83642669	738818	truncated TE	GAG,GAGCOAT	GAG----	6779	FALSE	>0.5 Mya	LTR	Copia	Ivana	+	0	0
TE01s83891586HA412	01|chr|HA412	83891586	83903473	3760169	truncated TE	RT	--RT--	11887	FALSE	>0.5 Mya	LTR	Copia	Ivana	+	1	488
TE01s84150488HA412	01|chr|HA412	84150488	84165576	0	truncated TE	RT	--RT--	15088	FALSE	<0.5 Mya	0	0	0	0	0	0
TE01s84301923HA412	01|chr|HA412	84301923	84306662	338264	Ty1/Copia	AP,GAG,INT,RNaseH,RT,primer	GAGAPRTRNaseHINT	4739	FALSE	<0.5 Mya	LTR	Copia	Ale	+	2	1622
TE01s84317296HA412	01|chr|HA412	84317296	84323210	1480350	truncated TE	INT	#NAME?	5914	FALSE	>0.5 Mya	LTR	Gypsy	Retand	+	1	476
TE01s84476235HA412	01|chr|HA412	84476235	84478353	2039534	truncated TE	RT	--RT--	2118	FALSE	>0.5 Mya	LTR	Gypsy	unknown	?	0	0
TE01s84718418HA412	01|chr|HA412	84718418	84722561	1714976	truncated TE	INT,RNaseH,RT,galadriel	#NAME?	4143	FALSE	>0.5 Mya	LTR	Gypsy	Tekay	+	1	2597
TE01s84731677HA412	01|chr|HA412	84731677	84739140	0	truncated TE	AP,CHR,GAG,GAGCOAT,INT,RT,galadriel	GAGAPRT-INT	7463	FALSE	<0.5 Mya	LTR	Gypsy	Tekay	+	2	3329
TE01s84843200HA412	01|chr|HA412	84843200	84857381	1833788	truncated TE	GAG,primer	GAG----	14181	FALSE	>0.5 Mya	0	0	0	0	0	0
TE01s84872740HA412	01|chr|HA412	84872740	84880636	2450918	truncated TE	AP,INT,RNaseH,RT	#NAME?	7896	FALSE	>0.5 Mya	LTR	Gypsy	Athila	+	3	2441
TE01s84882639HA412	01|chr|HA412	84882639	84887512	0	Ty1/Copia	AP,GAG,INT,RNaseH,RT,galadriel,primer	GAGAPRTRNaseHINT	4873	FALSE	<0.5 Mya	LTR	Copia	Ale	+	1	4424
TE01s84927610HA412	01|chr|HA412	84927610	84942367	1573369	Ty1/Copia	AP,GAG,GAGCOAT,INT,RNaseH,RT	GAGAPRTRNaseHINT	14757	FALSE	>0.5 Mya	LTR	Copia	SIRE	+	3	1307
TE01s84998662HA412	01|chr|HA412	84998662	85006530	1605901	truncated TE	GAG,GAGCOAT,RT	GAG-RT--	7868	FALSE	>0.5 Mya	LTR	Copia	Ivana	+	0	0
TE01s85058223HA412	01|chr|HA412	85058223	85069954	1003947	Ty1/Copia	AP,GAG,GAGCOAT,INT,RNaseH,RT	GAGAPRTRNaseHINT	11731	FALSE	>0.5 Mya	LTR	Copia	SIRE	+	2	1157
TE01s85172927HA412	01|chr|HA412	85172927	85185533	1838629	truncated TE	AP,INT,galadriel	#NAME?	12606	FALSE	>0.5 Mya	LTR	Gypsy	Athila	+	3	3944
TE01s85188630HA412	01|chr|HA412	85188630	85190554	1509263	truncated TE	AP	-AP---	1924	FALSE	>0.5 Mya	LTR	Copia	Ivana	+	0	0
TE01s85474849HA412	01|chr|HA412	85474849	85478372	2190509	truncated TE	CHR,INT,RNaseH,RT,galadriel	#NAME?	3523	FALSE	>0.5 Mya	LTR	Gypsy	Tekay	+	2	1517
TE01s85501698HA412	01|chr|HA412	85501698	85503175	5111674	truncated TE	RNaseH	---RNaseH-	1477	FALSE	>0.5 Mya	0	0	0	0	0	0
TE01s8578998HA412	01|chr|HA412	8578998	8590732	259472	Ty1/Copia	AP,GAG,GAGCOAT,INT,RNaseH,RT	GAGAPRTRNaseHINT	11734	FALSE	<0.5 Mya	LTR	Copia	SIRE	+	2	2045
TE01s85933654HA412	01|chr|HA412	85933654	85940553	1376996	truncated TE	GAG,GAGCOAT,primer	GAG----	6899	FALSE	>0.5 Mya	0	0	0	0	0	0
TE01s85971827HA412	01|chr|HA412	85971827	85981517	1159016	truncated TE	INT,RNaseH,RT,galadriel	#NAME?	9690	FALSE	>0.5 Mya	LTR	Gypsy	Tekay	?	5	986
TE01s85994159HA412	01|chr|HA412	85994159	86004544	2378121	Ty3/Gypsy	AP,CHR,GAG,INT,RNaseH,RT,galadriel	GAGAPRTRNaseHINT	10385	FALSE	>0.5 Mya	LTR	Gypsy	Tekay	+	4	1268
TE01s86111607HA412	01|chr|HA412	86111607	86117152	312894	truncated TE	GAG,GAGCOAT	GAG----	5545	FALSE	<0.5 Mya	LTR	Copia	SIRE	+	0	0
TE01s86128946HA412	01|chr|HA412	86128946	86132822	0	truncated TE	GAG	GAG----	3876	FALSE	<0.5 Mya	LTR	Copia	Ivana	+	0	0
TE01s86140034HA412	01|chr|HA412	86140034	86155202	1351762	Ty1/Copia	AP,GAG,INT,RNaseH,RT	GAGAPRTRNaseHINT	15168	FALSE	>0.5 Mya	LTR	Copia	SIRE	+	2	701
TE01s86345144HA412	01|chr|HA412	86345144	86355661	110127	truncated TE	CHR,INT,galadriel	#NAME?	10517	FALSE	<0.5 Mya	LTR	Gypsy	Tekay	+	1	404
TE01s86391273HA412	01|chr|HA412	86391273	86403026	1555510	Ty3/Gypsy	AP,GAG,GAGCOAT,INT,RNaseH,RT,galadriel	GAGAPRTRNaseHINT	11753	FALSE	>0.5 Mya	LTR	Gypsy	Tekay	+	3	1682
TE01s86447099HA412	01|chr|HA412	86447099	86457672	396031	truncated TE	GAG	GAG----	10573	FALSE	<0.5 Mya	LTR	Gypsy	Tekay	+	0	0
TE01s86730890HA412	01|chr|HA412	86730890	86738900	1795927	Ty3/Gypsy	AP,GAG,GAGCOAT,INT,RNaseH,RT,galadriel	GAGAPRTRNaseHINT	8010	FALSE	>0.5 Mya	LTR	Gypsy	Tekay	+	4	764
TE01s86886046HA412	01|chr|HA412	86886046	86888664	1863406	truncated TE	RNaseH,RT,primer	--RTRNaseH-	2618	FALSE	>0.5 Mya	LTR	Copia	Ale	+	2	473
TE01s86937280HA412	01|chr|HA412	86937280	86944333	2116136	truncated TE	GAG	GAG----	7053	FALSE	>0.5 Mya	LTR	Copia	unknown	?	0	0
TE01s87017738HA412	01|chr|HA412	87017738	87024808	1482974	Ty3/Gypsy	AP,CHR,GAG,INT,RNaseH,RT,galadriel	GAGAPRTRNaseHINT	7070	FALSE	>0.5 Mya	LTR	Gypsy	Tekay	+	3	2564
TE01s87034293HA412	01|chr|HA412	87034293	87044697	1159798	truncated TE	AP,GAG,GAGCOAT	GAGAP---	10404	FALSE	>0.5 Mya	LTR	Gypsy	mixture	+	1	6983
TE01s87129729HA412	01|chr|HA412	87129729	87139429	1150179	Ty3/Gypsy	AP,GAG,INT,RNaseH,RR,RT,galadriel	GAGAPRTRNaseHINT	9700	FALSE	>0.5 Mya	LTR	Gypsy	Tekay	?	3	1316
TE01s87158081HA412	01|chr|HA412	87158081	87167721	106703	truncated TE	CHR,INT,galadriel	#NAME?	9640	FALSE	<0.5 Mya	LTR	Gypsy	Tekay	+	2	1355
TE01s87172028HA412	01|chr|HA412	87172028	87181445	1333664	Ty3/Gypsy	AP,CHR,GAG,INT,RNaseH,RT,galadriel	GAGAPRTRNaseHINT	9417	FALSE	>0.5 Mya	LTR	Gypsy	Tekay	+	3	1625
TE01s87229703HA412	01|chr|HA412	87229703	87238513	3558778	truncated TE	AP,CHR,INT,RNaseH,RT,galadriel	#NAME?	8810	FALSE	>0.5 Mya	LTR	Gypsy	Tekay	+	2	1262
TE01s8726847HA412	01|chr|HA412	8726847	8738169	1225814	Ty1/Copia	AP,GAG,GAGCOAT,INT,RNaseH,RT	GAGAPRTRNaseHINT	11322	FALSE	>0.5 Mya	LTR	Copia	SIRE	+	3	1781
TE01s87413317HA412	01|chr|HA412	87413317	87421782	613760	Ty3/Gypsy	AP,GAG,INT,RNaseH,RT,galadriel	GAGAPRTRNaseHINT	8465	FALSE	>0.5 Mya	LTR	Gypsy	Tekay	+	3	2666
TE01s8745600HA412	01|chr|HA412	8745600	8749914	846894	truncated TE	AP,GAG	GAGAP---	4314	FALSE	>0.5 Mya	LTR	Copia	Ivana	+	0	0
TE01s87585044HA412	01|chr|HA412	87585044	87599155	1445251	truncated TE	AP,CHR,GAG,GAGCOAT,INT,RNaseH,RR,galadriel	GAGAP-RNaseHINT	14111	FALSE	>0.5 Mya	LTR	Gypsy	Tekay	+	0	0
TE01s8781006HA412	01|chr|HA412	8781006	8787368	1458327	Ty1/Copia	AP,GAG,INT,RNaseH,RT	GAGAPRTRNaseHINT	6362	FALSE	>0.5 Mya	LTR	Copia	SIRE	+	2	746
TE01s8792505HA412	01|chr|HA412	8792505	8799216	0	truncated TE	GAG,GAGCOAT	GAG----	6711	FALSE	<0.5 Mya	0	0	0	0	0	0
TE01s87941270HA412	01|chr|HA412	87941270	87948663	2248610	truncated TE	INT,RNaseH,RT,galadriel,primer	#NAME?	7393	FALSE	>0.5 Mya	LTR	Gypsy	Tekay	+	0	0
TE01s88083768HA412	01|chr|HA412	88083768	88089510	5142466	truncated TE	GAG,RNaseH	GAG--RNaseH-	5742	FALSE	>0.5 Mya	0	0	0	0	0	0
TE01s88590706HA412	01|chr|HA412	88590706	88603508	243719	Ty1/Copia	AP,GAG,INT,RNaseH,RT,primer	GAGAPRTRNaseHINT	12802	FALSE	<0.5 Mya	LTR	Copia	SIRE	+	2	2111
TE01s88679535HA412	01|chr|HA412	88679535	88684910	1168349	truncated TE	GAG	GAG----	5375	FALSE	>0.5 Mya	LTR	Gypsy	CRM	+	0	0
TE01s8868676HA412	01|chr|HA412	8868676	8870668	4999227	truncated TE	GAG,GAGCOAT	GAG----	1992	FALSE	>0.5 Mya	0	0	0	0	0	0
TE01s88697162HA412	01|chr|HA412	88697162	88702002	5889502	truncated TE	AP,GAG,INT,RT	GAGAPRT-INT	4840	FALSE	>0.5 Mya	LTR	Copia	Ale	+	3	2222
TE01s88713565HA412	01|chr|HA412	88713565	88724846	3593621	truncated TE	AP,GAG,GAGCOAT,INT,primer	GAGAP--INT	11281	FALSE	>0.5 Mya	LTR	Copia	SIRE	+	3	3266
TE01s88770854HA412	01|chr|HA412	88770854	88778174	1690107	Ty3/Gypsy	AP,GAG,GAGCOAT,INT,RNaseH,RT,galadriel	GAGAPRTRNaseHINT	7320	FALSE	>0.5 Mya	LTR	Gypsy	Tekay	+	2	1862
TE01s88847919HA412	01|chr|HA412	88847919	88854411	227497	truncated TE	GAG	GAG----	6492	FALSE	<0.5 Mya	LTR	Gypsy	CRM	+	0	0
TE01s88900348HA412	01|chr|HA412	88900348	88914493	1924470	truncated TE	GAG,GAGCOAT	GAG----	14145	FALSE	>0.5 Mya	0	0	0	0	0	0
TE01s88938160HA412	01|chr|HA412	88938160	88948610	1567020	Ty3/Gypsy	AP,GAG,INT,RNaseH,RT,galadriel	GAGAPRTRNaseHINT	10450	FALSE	>0.5 Mya	LTR	Gypsy	Tekay	+	3	1181
TE01s88961153HA412	01|chr|HA412	88961153	88964802	795703	truncated TE	AP,INT,RR,RT	#NAME?	3649	FALSE	>0.5 Mya	LTR	Copia	SIRE	+	5	929
TE01s89007543HA412	01|chr|HA412	89007543	89012903	390401	truncated TE	CHR,GAG,GAGCOAT,INT,RNaseH,RT,galadriel	GAG-RTRNaseHINT	5360	FALSE	<0.5 Mya	LTR	Gypsy	Tekay	+	2	1031
TE01s89046702HA412	01|chr|HA412	89046702	89056089	2331287	Ty3/Gypsy	AP,GAG,GAGCOAT,INT,RNaseH,RT,galadriel	GAGAPRTRNaseHINT	9387	FALSE	>0.5 Mya	LTR	Gypsy	Tekay	+	2	1514
TE01s89063648HA412	01|chr|HA412	89063648	89071598	797277	truncated TE	INT,RT	#NAME?	7950	FALSE	>0.5 Mya	0	0	0	0	0	0
TE01s89174700HA412	01|chr|HA412	89174700	89185473	0	truncated TE	GAG	GAG----	10773	FALSE	<0.5 Mya	LTR	Gypsy	Tekay	+	0	0
TE01s89264081HA412	01|chr|HA412	89264081	89269321	282255	truncated TE	AP,GAG,GAGCOAT,RR	GAGAP---	5240	FALSE	<0.5 Mya	LTR	Gypsy	Tekay	+	0	0
TE01s89308889HA412	01|chr|HA412	89308889	89312089	453365	truncated TE	AP	-AP---	3200	FALSE	<0.5 Mya	mixture	mixture	unknown	+	1	608
TE01s89364097HA412	01|chr|HA412	89364097	89376064	2047519	Ty3/Gypsy	AP,CHR,GAG,INT,RNaseH,RT,galadriel,primer	GAGAPRTRNaseHINT	11967	FALSE	>0.5 Mya	LTR	Gypsy	Tekay	+	3	1031
TE01s89473586HA412	01|chr|HA412	89473586	89481807	2246246	truncated TE	GAG,RR,primer	GAG----	8221	FALSE	>0.5 Mya	0	0	0	0	0	0
TE01s89486740HA412	01|chr|HA412	89486740	89489784	1531113	truncated TE	AP,GAG,primer	GAGAP---	3044	FALSE	>0.5 Mya	LTR	Copia	Tork	+	1	458
TE01s89490837HA412	01|chr|HA412	89490837	89497483	1372898	truncated TE	GAG	GAG----	6646	FALSE	>0.5 Mya	LTR	Copia	TAR	+	0	0
TE01s89510025HA412	01|chr|HA412	89510025	89525035	1197290	truncated TE	AP,GAG,INT	GAGAP--INT	15010	FALSE	>0.5 Mya	LTR	Copia	SIRE	+	1	3833
TE01s89543951HA412	01|chr|HA412	89543951	89549419	3129240	truncated TE	AP,CHR,INT,RT,galadriel	#NAME?	5468	FALSE	>0.5 Mya	LTR	Gypsy	Tekay	+	2	1982
TE01s89655104HA412	01|chr|HA412	89655104	89662951	3101677	truncated TE	GAG	GAG----	7847	FALSE	>0.5 Mya	LTR	Copia	SIRE	+	0	0
TE01s89664826HA412	01|chr|HA412	89664826	89666424	2562070	truncated TE	GAG	GAG----	1598	FALSE	>0.5 Mya	0	0	0	0	0	0
TE01s8968569HA412	01|chr|HA412	8968569	8976232	1184861	truncated TE	GAG,GAGCOAT,primer	GAG----	7663	FALSE	>0.5 Mya	LTR	Copia	Ivana	+	0	0
TE01s89739477HA412	01|chr|HA412	89739477	89747596	655647	truncated TE	CHR,GAG,GAGCOAT,INT,galadriel	GAG---INT	8119	FALSE	>0.5 Mya	LTR	Gypsy	Tekay	+	1	3311
TE01s89845208HA412	01|chr|HA412	89845208	89852399	1377137	truncated TE	CHR,INT,galadriel	#NAME?	7191	FALSE	>0.5 Mya	LTR	Gypsy	Tekay	+	1	6113
TE01s89854574HA412	01|chr|HA412	89854574	89865159	1303449	truncated TE	CHR,INT,galadriel	#NAME?	10585	FALSE	>0.5 Mya	LTR	Gypsy	Tekay	+	1	1346
TE01s90198838HA412	01|chr|HA412	90198838	90200869	1777141	truncated TE	INT,primer	#NAME?	2031	FALSE	>0.5 Mya	0	0	0	0	0	0
TE01s90440489HA412	01|chr|HA412	90440489	90453416	2751002	Ty3/Gypsy	AP,GAG,INT,RNaseH,RT	GAGAPRTRNaseHINT	12927	FALSE	>0.5 Mya	LTR	Gypsy	Retand	+	5	2189
TE01s90557839HA412	01|chr|HA412	90557839	90560455	122844	truncated TE	GAG,GAGCOAT	GAG----	2616	FALSE	<0.5 Mya	LTR	Copia	Ivana	+	1	821
TE01s90680086HA412	01|chr|HA412	90680086	90690674	2177163	Ty1/Copia	AP,GAG,INT,RNaseH,RT,primer	GAGAPRTRNaseHINT	10588	FALSE	>0.5 Mya	LTR	Copia	SIRE	+	3	929
TE01s90690697HA412	01|chr|HA412	90690697	90698341	1831672	truncated TE	INT,galadriel	#NAME?	7644	FALSE	>0.5 Mya	LTR	Gypsy	Retand	+	0	0
TE01s90703268HA412	01|chr|HA412	90703268	90708482	1596223	truncated TE	GAG	GAG----	5214	FALSE	>0.5 Mya	0	0	0	0	0	0
TE01s90838536HA412	01|chr|HA412	90838536	90845717	916130	truncated TE	INT,RT	#NAME?	7181	FALSE	>0.5 Mya	LTR	Gypsy	Tekay	+	0	0
TE01s90902459HA412	01|chr|HA412	90902459	90909242	615418	truncated TE	GAG	GAG----	6783	FALSE	>0.5 Mya	LTR	Gypsy	CRM	+	0	0
TE01s90921697HA412	01|chr|HA412	90921697	90928754	3938716	truncated TE	GAG	GAG----	7057	FALSE	>0.5 Mya	LTR	Copia	Ivana	+	0	0
TE01s90965688HA412	01|chr|HA412	90965688	90977147	383595	truncated TE	GAG	GAG----	11459	FALSE	<0.5 Mya	0	0	0	0	0	0
TE01s90988543HA412	01|chr|HA412	90988543	90994462	170896	Ty3/Gypsy	AP,CHR,GAG,INT,RNaseH,RT,galadriel	GAGAPRTRNaseHINT	5919	FALSE	<0.5 Mya	LTR	Gypsy	Reina	+	4	2087
TE01s91024280HA412	01|chr|HA412	91024280	91039243	980566	Ty1/Copia	AP,GAG,INT,RNaseH,RT,primer	GAGAPRTRNaseHINT	14963	FALSE	>0.5 Mya	LTR	Copia	SIRE	+	4	1007
TE01s91059669HA412	01|chr|HA412	91059669	91070764	70057	truncated TE	AP	-AP---	11095	FALSE	<0.5 Mya	LTR	Gypsy	Athila	+	0	0
TE01s91136658HA412	01|chr|HA412	91136658	91146251	534069	truncated TE	AP,CHR,GAGCOAT,INT,RNaseH,RT,galadriel	#NAME?	9593	FALSE	>0.5 Mya	LTR	Gypsy	Tekay	+	3	728
TE01s91239088HA412	01|chr|HA412	91239088	91250567	1153383	truncated TE	INT	#NAME?	11479	FALSE	>0.5 Mya	LTR	Gypsy	Tekay	?	1	371
TE01s91298197HA412	01|chr|HA412	91298197	91306448	948571	Ty3/Gypsy	AP,GAG,INT,RNaseH,RT,galadriel	GAGAPRTRNaseHINT	8251	FALSE	>0.5 Mya	LTR	Gypsy	Tekay	+	3	2810
TE01s91368916HA412	01|chr|HA412	91368916	91382243	1105235	Ty1/Copia	AP,CHR,GAG,GAGCOAT,INT,RNaseH,RT,galadriel	GAGAPRTRNaseHINT	13327	FALSE	>0.5 Mya	LTR	Gypsy	Tekay	+	5	1286
TE01s91715614HA412	01|chr|HA412	91715614	91724062	2690316	Ty3/Gypsy	AP,CHR,GAG,INT,RNaseH,RT,galadriel,primer	GAGAPRTRNaseHINT	8448	FALSE	>0.5 Mya	LTR	Gypsy	Tekay	+	3	1448
TE01s91872447HA412	01|chr|HA412	91872447	91878541	941347	truncated TE	RNaseH	---RNaseH-	6094	FALSE	>0.5 Mya	LTR	Copia	Ikeros	+	1	383
TE01s91889577HA412	01|chr|HA412	91889577	91901758	1416851	truncated TE	AP	-AP---	12181	FALSE	>0.5 Mya	LTR	Copia	Ale	+	1	1244
TE01s91908460HA412	01|chr|HA412	91908460	91914811	0	truncated TE	GAG	GAG----	6351	FALSE	<0.5 Mya	0	0	0	0	0	0
TE01s9201100HA412	01|chr|HA412	9201100	9207667	262676	truncated TE	AP,CHR,INT,RNaseH,RT,galadriel	#NAME?	6567	FALSE	<0.5 Mya	LTR	Gypsy	Tekay	+	1	3092
TE01s92024555HA412	01|chr|HA412	92024555	92030297	1330730	truncated TE	AP,RT	-APRT--	5742	FALSE	>0.5 Mya	LTR	Gypsy	Tekay	+	1	3062
TE01s92053048HA412	01|chr|HA412	92053048	92058578	2650221	truncated TE	GAG,INT	GAG---INT	5530	FALSE	>0.5 Mya	LTR	Gypsy	Retand	+	0	0
TE01s92157593HA412	01|chr|HA412	92157593	92167767	1922179	Ty1/Copia	AP,GAG,INT,RNaseH,RT	GAGAPRTRNaseHINT	10174	FALSE	>0.5 Mya	LTR	Copia	SIRE	+	5	1373
TE01s92352441HA412	01|chr|HA412	92352441	92354392	1009364	truncated TE	RT	--RT--	1951	FALSE	>0.5 Mya	LTR	Copia	Ale	?	2	713
TE01s92376644HA412	01|chr|HA412	92376644	92390104	918131	truncated TE	INT,RNaseH,RR,RT,primer	#NAME?	13460	FALSE	>0.5 Mya	LTR	Copia	SIRE	+	4	4934
TE01s92473855HA412	01|chr|HA412	92473855	92482698	2806239	truncated TE	AP,CHR,GAGCOAT,INT,RT,galadriel	#NAME?	8843	FALSE	>0.5 Mya	LTR	Gypsy	Tekay	+	2	2867
TE01s92658875HA412	01|chr|HA412	92658875	92670794	1477201	truncated TE	INT,RNaseH,RR,RT,galadriel	#NAME?	11919	FALSE	>0.5 Mya	LTR	Gypsy	Tekay	+	2	1154
TE01s92719330HA412	01|chr|HA412	92719330	92723647	570047	truncated TE	RNaseH	---RNaseH-	4317	FALSE	>0.5 Mya	LTR	Copia	Ale	+	1	335
TE01s92844185HA412	01|chr|HA412	92844185	92852802	853418	truncated TE	RT	--RT--	8617	FALSE	>0.5 Mya	0	0	0	0	0	0
TE01s92871043HA412	01|chr|HA412	92871043	92874272	1643667	truncated TE	AP,RNaseH,RT	-APRTRNaseH-	3229	FALSE	>0.5 Mya	LTR	Gypsy	Retand	+	3	713
TE01s92894791HA412	01|chr|HA412	92894791	92898057	80562	truncated TE	CHR,INT,RNaseH,galadriel	#NAME?	3266	FALSE	<0.5 Mya	LTR	Gypsy	Tekay	+	2	1193
TE01s93234070HA412	01|chr|HA412	93234070	93237680	410487	truncated TE	AP,GAG,GAGCOAT,INT	GAGAP--INT	3610	FALSE	<0.5 Mya	LTR	Copia	TAR	+	1	2093
TE01s93271743HA412	01|chr|HA412	93271743	93274984	1190076	truncated TE	INT	#NAME?	3241	FALSE	>0.5 Mya	LTR	Gypsy	Tekay	+	0	0
TE01s93365125HA412	01|chr|HA412	93365125	93372242	1395530	truncated TE	INT,RNaseH,RT	#NAME?	7117	FALSE	>0.5 Mya	LTR	Copia	Ale	+	2	3005
TE01s93564787HA412	01|chr|HA412	93564787	93575983	944666	truncated TE	INT	#NAME?	11196	FALSE	>0.5 Mya	0	0	0	0	0	0
TE01s93693674HA412	01|chr|HA412	93693674	93700389	543245	truncated TE	AP,CHR,RNaseH,RT	-APRTRNaseH-	6715	FALSE	>0.5 Mya	LTR	Gypsy	Tekay	+	1	2303
TE01s93732506HA412	01|chr|HA412	93732506	93736035	1024644	truncated TE	GAG,RNaseH,RT	GAG-RTRNaseH-	3529	FALSE	>0.5 Mya	LTR	Copia	Ale	+	2	2387
TE01s93762048HA412	01|chr|HA412	93762048	93763665	355601	truncated TE	AP,RT	-APRT--	1617	FALSE	<0.5 Mya	LTR	Gypsy	Tekay	+	2	830
TE01s94310697HA412	01|chr|HA412	94310697	94317528	3107355	truncated TE	GAG	GAG----	6831	FALSE	>0.5 Mya	LTR	Copia	Ivana	+	0	0
TE01s94444957HA412	01|chr|HA412	94444957	94451845	913248	truncated TE	RT,primer	--RT--	6888	FALSE	>0.5 Mya	LTR	Gypsy	Tekay	+	0	0
TE01s94510743HA412	01|chr|HA412	94510743	94518434	2399714	truncated TE	AP,CHR,INT,RNaseH,RT,galadriel	#NAME?	7691	FALSE	>0.5 Mya	LTR	Gypsy	Tekay	+	3	1991
TE01s94595480HA412	01|chr|HA412	94595480	94602413	771861	truncated TE	AP,GAG,GAGCOAT	GAGAP---	6933	FALSE	>0.5 Mya	LTR	Gypsy	Tekay	+	1	953
TE01s94646767HA412	01|chr|HA412	94646767	94661090	1058651	truncated TE	AP,GAG,RR	GAGAP---	14323	FALSE	>0.5 Mya	LINE	unknown	unknown	?	2	1433
TE01s94837131HA412	01|chr|HA412	94837131	94844677	1043517	truncated TE	GAG,GAGCOAT,RNaseH,RT	GAG-RTRNaseH-	7546	FALSE	>0.5 Mya	LTR	Gypsy	Tekay	+	1	1007
TE01s95113974HA412	01|chr|HA412	95113974	95125684	1530431	truncated TE	AP,GAG	GAGAP---	11710	FALSE	>0.5 Mya	LTR	Gypsy	Retand	+	0	0
TE01s95129872HA412	01|chr|HA412	95129872	95135222	1855053	truncated TE	GAG,GAGCOAT	GAG----	5350	FALSE	>0.5 Mya	0	0	0	0	0	0
TE01s95163133HA412	01|chr|HA412	95163133	95168385	2148497	truncated TE	AP,GAG	GAGAP---	5252	FALSE	>0.5 Mya	LTR	Gypsy	Tekay	+	0	0
TE01s9521033HA412	01|chr|HA412	9521033	9529871	431291	truncated TE	GAG	GAG----	8838	FALSE	<0.5 Mya	0	0	0	0	0	0
TE01s95469265HA412	01|chr|HA412	95469265	95477378	892875	truncated TE	AP,CHR,INT,RNaseH,RT,galadriel	#NAME?	8113	FALSE	>0.5 Mya	LTR	Gypsy	Tekay	+	2	1889
TE01s95520979HA412	01|chr|HA412	95520979	95524660	915844	truncated TE	INT	#NAME?	3681	FALSE	>0.5 Mya	LTR	Gypsy	Retand	+	1	1064
TE01s95641374HA412	01|chr|HA412	95641374	95643900	1951438	truncated TE	INT	#NAME?	2526	FALSE	>0.5 Mya	LTR	Gypsy	Retand	+	1	344
TE01s95683668HA412	01|chr|HA412	95683668	95687760	624711	truncated TE	INT,RR,RT	#NAME?	4092	FALSE	>0.5 Mya	LTR	Gypsy	Tekay	+	0	0
TE01s95844944HA412	01|chr|HA412	95844944	95852712	1174410	Ty3/Gypsy	AP,CHR,GAG,GAGCOAT,INT,RNaseH,RT,galadriel,primer	GAGAPRTRNaseHINT	7768	FALSE	>0.5 Mya	LTR	Gypsy	Tekay	+	2	1736
TE01s9589680HA412	01|chr|HA412	9589680	9601715	2133114	truncated TE	GAG	GAG----	12035	FALSE	>0.5 Mya	LTR	Gypsy	Tekay	+	0	0
TE01s95949844HA412	01|chr|HA412	95949844	95958681	248560	truncated TE	CHR,INT,RNaseH,RT,galadriel	#NAME?	8837	FALSE	<0.5 Mya	LTR	Gypsy	Tekay	?	3	602
TE01s96227524HA412	01|chr|HA412	96227524	96233987	1327256	truncated TE	RNaseH	---RNaseH-	6463	FALSE	>0.5 Mya	LTR	Gypsy	Athila	+	0	0
TE01s96289911HA412	01|chr|HA412	96289911	96300789	2113070	Ty3/Gypsy	AP,GAG,INT,RNaseH,RT,galadriel	GAGAPRTRNaseHINT	10878	FALSE	>0.5 Mya	LTR	Gypsy	Tekay	+	5	1388
TE01s96354693HA412	01|chr|HA412	96354693	96365913	4124725	truncated TE	AP,GAG	GAGAP---	11220	FALSE	>0.5 Mya	LTR	Gypsy	Athila	+	2	653
TE01s96407510HA412	01|chr|HA412	96407510	96412228	2101962	truncated TE	AP,CHR,GAG,INT,RT,galadriel	GAGAPRT-INT	4718	FALSE	>0.5 Mya	LTR	Gypsy	Reina	+	1	4172
TE01s96428601HA412	01|chr|HA412	96428601	96435443	2430547	(hemivirus)	AP,GAG,INT,RNaseH,RT	GAGAPRTRNaseHINT	6842	FALSE	>0.5 Mya	LTR	Copia	TAR	+	4	1919
TE01s96599253HA412	01|chr|HA412	96599253	96601315	0	truncated TE	AP	-AP---	2062	FALSE	<0.5 Mya	LTR	Gypsy	CRM	+	1	335
TE01s96613955HA412	01|chr|HA412	96613955	96626347	675306	truncated TE	AP,CHR,GAG,INT,RT,galadriel	GAGAPRT-INT	12392	FALSE	>0.5 Mya	LTR	Gypsy	Tekay	+	2	2270
TE01s96637055HA412	01|chr|HA412	96637055	96639985	908024	truncated TE	CHR,INT,RNaseH,RT,galadriel	#NAME?	2930	FALSE	>0.5 Mya	LTR	Gypsy	Tekay	+	2	1295
TE01s96967493HA412	01|chr|HA412	96967493	96982688	1570674	truncated TE	RT	--RT--	15195	FALSE	>0.5 Mya	LTR	Copia	SIRE	+	1	1082
TE01s9713872HA412	01|chr|HA412	9713872	9721991	966075	truncated TE	GAG,GAGCOAT	GAG----	8119	FALSE	>0.5 Mya	LTR	Copia	Ivana	+	0	0
TE01s97186949HA412	01|chr|HA412	97186949	97192210	1330064	truncated TE	RNaseH,RT	--RTRNaseH-	5261	FALSE	>0.5 Mya	LTR	Copia	Ale	+	1	1427
TE01s97210293HA412	01|chr|HA412	97210293	97214992	2457872	Ty1/Copia	AP,GAG,INT,RNaseH,RT	GAGAPRTRNaseHINT	4699	FALSE	>0.5 Mya	LTR	Copia	Ale	+	2	1943
TE01s97221126HA412	01|chr|HA412	97221126	97229926	555426	Ty3/Gypsy	AP,GAG,GAGCOAT,INT,RNaseH,RT,galadriel	GAGAPRTRNaseHINT	8800	FALSE	>0.5 Mya	LTR	Gypsy	Tekay	+	3	1397
TE01s97260080HA412	01|chr|HA412	97260080	97262494	187748	truncated TE	AP,GAG,RR	GAGAP---	2414	FALSE	<0.5 Mya	LTR	Gypsy	Galadriel	+	1	1454
TE01s9758884HA412	01|chr|HA412	9758884	9767971	1179409	Ty3/Gypsy	AP,CHR,GAG,INT,RNaseH,RT,galadriel	GAGAPRTRNaseHINT	9087	FALSE	>0.5 Mya	LTR	Gypsy	Tekay	+	5	899
TE01s97728999HA412	01|chr|HA412	97728999	97736632	0	truncated TE	GAG,GAGCOAT,INT,RNaseH,RT,galadriel	GAG-RTRNaseHINT	7633	FALSE	<0.5 Mya	LTR	Gypsy	Tekay	+	2	668
TE01s98057268HA412	01|chr|HA412	98057268	98071681	1907168	truncated TE	AP,GAG,RNaseH,RT	GAGAPRTRNaseH-	14413	FALSE	>0.5 Mya	LTR	Gypsy	Tekay	+	1	4451
TE01s98121425HA412	01|chr|HA412	98121425	98123579	357994	truncated TE	GAG,RNaseH	GAG--RNaseH-	2154	FALSE	<0.5 Mya	LTR	Copia	Ivana	+	1	743
TE01s98229677HA412	01|chr|HA412	98229677	98232335	1946408	truncated TE	AP	-AP---	2658	FALSE	>0.5 Mya	LTR	Gypsy	CRM	+	0	0
TE01s98327356HA412	01|chr|HA412	98327356	98337319	2189208	truncated TE	AP,GAG,INT,galadriel	GAGAP--INT	9963	FALSE	>0.5 Mya	LTR	Gypsy	Tekay	+	1	7646
TE01s98383264HA412	01|chr|HA412	98383264	98391227	2535683	Ty3/Gypsy	AP,GAG,INT,RNaseH,RT,galadriel,primer	GAGAPRTRNaseHINT	7963	FALSE	>0.5 Mya	LTR	Gypsy	Tekay	+	3	2159
TE01s98643378HA412	01|chr|HA412	98643378	98652308	2103661	Ty3/Gypsy	AP,CHR,GAG,INT,RNaseH,RT,galadriel	GAGAPRTRNaseHINT	8930	FALSE	>0.5 Mya	LTR	Gypsy	Tekay	+	4	1292
TE01s98726527HA412	01|chr|HA412	98726527	98741006	1631268	truncated TE	INT,RNaseH	#NAME?	14479	FALSE	>0.5 Mya	LTR	Gypsy	Athila	+	1	1340
TE01s98770679HA412	01|chr|HA412	98770679	98774226	0	truncated TE	RNaseH,RT	--RTRNaseH-	3547	FALSE	<0.5 Mya	pararetrovirus	unknown	unknown	+	0	0
TE01s98823031HA412	01|chr|HA412	98823031	98830197	2472618	truncated TE	GAG,GAGCOAT,INT,RNaseH,RT,galadriel	GAG-RTRNaseHINT	7166	FALSE	>0.5 Mya	LTR	Gypsy	Tekay	+	2	617
TE01s98857019HA412	01|chr|HA412	98857019	98869648	1972668	truncated TE	AP,INT,RNaseH,RT,galadriel	#NAME?	12629	FALSE	>0.5 Mya	LTR	Gypsy	Tekay	+	3	530
TE01s98898243HA412	01|chr|HA412	98898243	98900000	2118888	truncated TE	GAG	GAG----	1757	FALSE	>0.5 Mya	LTR	Gypsy	Athila	+	1	413
TE01s98934349HA412	01|chr|HA412	98934349	98940981	775683	truncated TE	AP,GAG	GAGAP---	6632	FALSE	>0.5 Mya	LTR	Gypsy	Athila	+	1	4055
TE01s9896735HA412	01|chr|HA412	9896735	9899166	2032190	truncated TE	AP,GAG,GAGCOAT	GAGAP---	2431	FALSE	>0.5 Mya	LTR	Gypsy	mixture	+	1	1610
TE01s989776HA412	01|chr|HA412	989776	996596	0	truncated TE	INT,galadriel	#NAME?	6820	FALSE	<0.5 Mya	LTR	Gypsy	Retand	+	1	1028
TE01s99014509HA412	01|chr|HA412	99014509	99022005	2220478	truncated TE	INT,RNaseH,galadriel	#NAME?	7496	FALSE	>0.5 Mya	LTR	Gypsy	Tekay	+	2	473
TE01s99069797HA412	01|chr|HA412	99069797	99071225	2754248	truncated TE	GAG	GAG----	1428	FALSE	>0.5 Mya	0	0	0	0	0	0
TE01s99083850HA412	01|chr|HA412	99083850	99090076	108776	truncated TE	GAG,GAGCOAT	GAG----	6226	FALSE	<0.5 Mya	0	0	0	0	0	0
TE01s99297742HA412	01|chr|HA412	99297742	99301133	136739	truncated TE	GAG	GAG----	3391	FALSE	<0.5 Mya	LTR	Copia	Ivana	+	0	0
TE01s99318111HA412	01|chr|HA412	99318111	99326671	963117	truncated TE	AP,CHR,INT,RNaseH,RT,galadriel,primer	#NAME?	8560	FALSE	>0.5 Mya	LTR	Gypsy	Tekay	+	3	1667
TE01s99367129HA412	01|chr|HA412	99367129	99373735	803557	truncated TE	CHR,INT,RR,galadriel	#NAME?	6606	FALSE	>0.5 Mya	LTR	Gypsy	Tekay	+	1	500
TE01s99431440HA412	01|chr|HA412	99431440	99439748	806554	truncated TE	INT,RNaseH,RR,galadriel	#NAME?	8308	FALSE	>0.5 Mya	LTR	Gypsy	Tekay	+	2	932
TE01s99452031HA412	01|chr|HA412	99452031	99461072	1699706	Ty3/Gypsy	AP,CHR,GAG,INT,RNaseH,RT,galadriel	GAGAPRTRNaseHINT	9041	FALSE	>0.5 Mya	LTR	Gypsy	Tekay	+	3	1715
TE01s99470602HA412	01|chr|HA412	99470602	99482783	1051657	Ty3/Gypsy	AP,CHR,GAG,GAGCOAT,INT,RNaseH,RR,RT,galadriel	GAGAPRTRNaseHINT	12181	FALSE	>0.5 Mya	LTR	Gypsy	Tekay	+	3	1067
TE01s99484406HA412	01|chr|HA412	99484406	99496899	1117975	Ty1/Copia	AP,GAG,INT,RNaseH,RT,primer	GAGAPRTRNaseHINT	12493	FALSE	>0.5 Mya	LTR	Copia	SIRE	+	4	641
TE01s99601414HA412	01|chr|HA412	99601414	99615560	1393355	Ty3/Gypsy	AP,GAG,GAGCOAT,INT,RNaseH,RT,galadriel	GAGAPRTRNaseHINT	14146	FALSE	>0.5 Mya	LTR	Gypsy	Tekay	+	4	1289
TE01s99662052HA412	01|chr|HA412	99662052	99668875	1781962	Ty3/Gypsy	AP,GAG,GAGCOAT,INT,RNaseH,RT,galadriel	GAGAPRTRNaseHINT	6823	FALSE	>0.5 Mya	LTR	Gypsy	Tekay	+	3	446
TE01s99714898HA412	01|chr|HA412	99714898	99727450	3156092	Ty3/Gypsy	AP,GAG,INT,RNaseH,RR,RT	GAGAPRTRNaseHINT	12552	FALSE	>0.5 Mya	LTR	Gypsy	Retand	+	2	1586
TE01s99836006HA412	01|chr|HA412	99836006	99838123	2239277	truncated TE	AP,GAG	GAGAP---	2117	FALSE	>0.5 Mya	LTR	Copia	Ivana	+	0	0
TE01s99899068HA412	01|chr|HA412	99899068	99911384	1866568	Ty3/Gypsy	AP,GAG,INT,RNaseH,RT,primer	GAGAPRTRNaseHINT	12316	FALSE	>0.5 Mya	LTR	Gypsy	Retand	+	4	2621
TE02s100211640HA412	02|chr|HA412	100211640	100219389	0	Ty3/Gypsy	AP,CHR,GAG,GAGCOAT,INT,RNaseH,RT,galadriel	GAGAPRTRNaseHINT	7749	FALSE	<0.5 Mya	LTR	Gypsy	Tekay	+	3	1280
TE02s100423972HA412	02|chr|HA412	100423972	100429963	298831	truncated TE	GAG	GAG----	5991	FALSE	<0.5 Mya	LTR	Copia	Ivana	+	1	551
TE02s100438821HA412	02|chr|HA412	100438821	100446035	1618139	truncated TE	GAG,primer	GAG----	7214	FALSE	>0.5 Mya	LTR	Copia	Ivana	+	0	0
TE02s100463896HA412	02|chr|HA412	100463896	100470960	1889526	truncated TE	GAG	GAG----	7064	FALSE	>0.5 Mya	LTR	Copia	Ivana	+	0	0
TE02s100492974HA412	02|chr|HA412	100492974	100504777	1140283	truncated TE	AP,CHR,GAG,INT,RR,RT,galadriel,primer	GAGAPRT-INT	11803	FALSE	>0.5 Mya	LTR	Gypsy	Tekay	+	2	3134
TE02s10067493HA412	02|chr|HA412	10067493	10071350	515184	truncated TE	GAG	GAG----	3857	FALSE	>0.5 Mya	LTR	Copia	Ivana	+	0	0
TE02s100800336HA412	02|chr|HA412	100800336	100807639	1379518	truncated TE	RNaseH,primer	---RNaseH-	7303	FALSE	>0.5 Mya	0	0	0	0	0	0
TE02s100859317HA412	02|chr|HA412	100859317	100868540	366843	truncated TE	CHR,INT,RR,galadriel	#NAME?	9223	FALSE	<0.5 Mya	LTR	Gypsy	Tekay	+	0	0
TE02s10091979HA412	02|chr|HA412	10091979	10099856	0	Ty1/Copia	AP,GAG,INT,RNaseH,RR,RT	GAGAPRTRNaseHINT	7877	FALSE	<0.5 Mya	LTR	Copia	Ale	+	4	1466
TE02s101528072HA412	02|chr|HA412	101528072	101534015	2742206	truncated TE	GAG	GAG----	5943	FALSE	>0.5 Mya	LTR	Copia	Ivana	+	0	0
TE02s101651507HA412	02|chr|HA412	101651507	101657459	4692412	truncated TE	GAG,GAGCOAT,RR	GAG----	5952	FALSE	>0.5 Mya	LTR	Gypsy	Tekay	-	0	0
TE02s101789725HA412	02|chr|HA412	101789725	101796136	1387683	truncated TE	AP,INT,RNaseH,RR,RT,galadriel	#NAME?	6411	FALSE	>0.5 Mya	LTR	Gypsy	Retand	+	3	2138
TE02s101825321HA412	02|chr|HA412	101825321	101830210	0	truncated TE	AP,GAG,GAGCOAT,RNaseH,RT	GAGAPRTRNaseH-	4889	FALSE	<0.5 Mya	LTR	Gypsy	Tekay	+	1	1400
TE02s101831131HA412	02|chr|HA412	101831131	101835697	0	truncated TE	INT,galadriel	#NAME?	4566	FALSE	<0.5 Mya	LTR	Gypsy	Tekay	+	1	1022
TE02s101936331HA412	02|chr|HA412	101936331	101944352	2435802	truncated TE	GAG	GAG----	8021	FALSE	>0.5 Mya	LTR	Gypsy	CRM	+	0	0
TE02s101989511HA412	02|chr|HA412	101989511	101999527	973063	truncated TE	CHR,INT,galadriel	#NAME?	10016	FALSE	>0.5 Mya	LTR	Gypsy	Tekay	+	1	581
TE02s10205449HA412	02|chr|HA412	10205449	10211017	2296669	Ty1/Copia	AP,GAG,INT,RNaseH,RT	GAGAPRTRNaseHINT	5568	FALSE	>0.5 Mya	LTR	Copia	Ale	+	1	4355
TE02s102054807HA412	02|chr|HA412	102054807	102066091	1601713	truncated TE	INT,galadriel	#NAME?	11284	FALSE	>0.5 Mya	LTR	Gypsy	Tekay	+	0	0
TE02s102129912HA412	02|chr|HA412	102129912	102139800	2100742	Ty3/Gypsy	AP,CHR,GAG,INT,RNaseH,RT,galadriel	GAGAPRTRNaseHINT	9888	FALSE	>0.5 Mya	LTR	Gypsy	Tekay	+	3	2246
TE02s102251760HA412	02|chr|HA412	102251760	102262154	1794402	truncated TE	AP,GAG,GAGCOAT,INT	GAGAP--INT	10394	FALSE	>0.5 Mya	LTR	Copia	SIRE	+	2	1019
TE02s102485654HA412	02|chr|HA412	102485654	102493006	878457	truncated TE	GAG,GAGCOAT,primer	GAG----	7352	FALSE	>0.5 Mya	0	0	0	0	0	0
TE02s102559264HA412	02|chr|HA412	102559264	102567513	2309793	truncated TE	AP,RNaseH,RT	-APRTRNaseH-	8249	FALSE	>0.5 Mya	LTR	Copia	SIRE	+	1	359
TE02s102570009HA412	02|chr|HA412	102570009	102575596	2683596	truncated TE	GAG,primer	GAG----	5587	FALSE	>0.5 Mya	LTR	Copia	Ivana	+	0	0
TE02s102576259HA412	02|chr|HA412	102576259	102583082	2743756	truncated TE	GAG	GAG----	6823	FALSE	>0.5 Mya	LTR	Copia	Ivana	+	0	0
TE02s102602274HA412	02|chr|HA412	102602274	102606894	0	truncated TE	AP,GAG,RNaseH,RT	GAGAPRTRNaseH-	4620	FALSE	<0.5 Mya	LTR	Gypsy	Retand	+	4	1412
TE02s102614998HA412	02|chr|HA412	102614998	102617619	887815	truncated TE	CHR,INT,galadriel	#NAME?	2621	FALSE	>0.5 Mya	LTR	Gypsy	Tekay	+	0	0
TE02s102697575HA412	02|chr|HA412	102697575	102704264	108776	truncated TE	RNaseH,RT,primer	--RTRNaseH-	6689	FALSE	<0.5 Mya	LTR	Gypsy	Tekay	+	2	587
TE02s102770312HA412	02|chr|HA412	102770312	102782505	728696	Ty1/Copia	AP,GAG,INT,RNaseH,RT	GAGAPRTRNaseHINT	12193	FALSE	>0.5 Mya	LTR	Copia	SIRE	+	4	794
TE02s102963099HA412	02|chr|HA412	102963099	102969021	2325727	truncated TE	RNaseH,RT	--RTRNaseH-	5922	FALSE	>0.5 Mya	LTR	Gypsy	Tekay	+	1	392
TE02s103067398HA412	02|chr|HA412	103067398	103079326	1441009	Ty3/Gypsy	AP,CHR,GAG,INT,RNaseH,RT,galadriel	GAGAPRTRNaseHINT	11928	FALSE	>0.5 Mya	LTR	Gypsy	Tekay	+	2	1004
TE02s103196050HA412	02|chr|HA412	103196050	103206998	1182801	Ty3/Gypsy	AP,CHR,GAG,INT,RNaseH,RT,galadriel	GAGAPRTRNaseHINT	10948	FALSE	>0.5 Mya	LTR	Gypsy	Tekay	+	2	1967
TE02s103248005HA412	02|chr|HA412	103248005	103254113	2234448	truncated TE	INT,RNaseH,RT	#NAME?	6108	FALSE	>0.5 Mya	LTR	Copia	Bianca	+	2	674
TE02s103357323HA412	02|chr|HA412	103357323	103364176	1804845	Ty3/Gypsy	AP,CHR,GAG,INT,RNaseH,RR,RT,galadriel	GAGAPRTRNaseHINT	6853	FALSE	>0.5 Mya	LTR	Gypsy	Tekay	+	2	1133
TE02s103372577HA412	02|chr|HA412	103372577	103379373	1325604	truncated TE	GAG	GAG----	6796	FALSE	>0.5 Mya	LTR	Gypsy	Tekay	+	0	0
TE02s103481323HA412	02|chr|HA412	103481323	103490771	3184039	Ty3/Gypsy	AP,GAG,GAGCOAT,INT,RNaseH,RT,galadriel	GAGAPRTRNaseHINT	9448	FALSE	>0.5 Mya	LTR	Gypsy	Tekay	+	2	896
TE02s103500373HA412	02|chr|HA412	103500373	103506513	403880	truncated TE	CHR,INT	#NAME?	6140	FALSE	<0.5 Mya	LTR	Gypsy	Tekay	+	0	0
TE02s103598471HA412	02|chr|HA412	103598471	103606230	0	truncated TE	AP,CHR,INT,galadriel	#NAME?	7759	FALSE	<0.5 Mya	LTR	Gypsy	Tekay	+	1	3896
TE02s103715269HA412	02|chr|HA412	103715269	103727845	4373803	truncated TE	GAG	GAG----	12576	FALSE	>0.5 Mya	LTR	Copia	Ivana	+	0	0
TE02s103833948HA412	02|chr|HA412	103833948	103842890	1421403	truncated TE	INT,RNaseH,RT,galadriel	#NAME?	8942	FALSE	>0.5 Mya	LTR	Gypsy	Tekay	+	2	464
TE02s103883494HA412	02|chr|HA412	103883494	103889660	3716591	truncated TE	GAG,primer	GAG----	6166	FALSE	>0.5 Mya	0	0	0	0	0	0
TE02s103930535HA412	02|chr|HA412	103930535	103942860	822138	truncated TE	RT	--RT--	12325	FALSE	>0.5 Mya	LTR	Gypsy	Tekay	?	4	1352
TE02s104076738HA412	02|chr|HA412	104076738	104081660	1649720	truncated TE	GAG	GAG----	4922	FALSE	>0.5 Mya	LTR	Gypsy	Retand	+	1	1841
TE02s104106447HA412	02|chr|HA412	104106447	104119040	5820796	truncated TE	INT	#NAME?	12593	FALSE	>0.5 Mya	LTR	Gypsy	Retand	+	1	665
TE02s104349575HA412	02|chr|HA412	104349575	104355700	696849	truncated TE	GAG	GAG----	6125	FALSE	>0.5 Mya	LTR	Copia	unknown	?	0	0
TE02s10438782HA412	02|chr|HA412	10438782	10443435	1538498	Ty1/Copia	AP,GAG,INT,RNaseH,RR,RT	GAGAPRTRNaseHINT	4653	FALSE	>0.5 Mya	LTR	Copia	Ale	+	2	1754
TE02s104417311HA412	02|chr|HA412	104417311	104429964	2098211	truncated TE	INT,RNaseH,RT,galadriel	#NAME?	12653	FALSE	>0.5 Mya	LTR	Gypsy	Tekay	+	3	3920
TE02s104441827HA412	02|chr|HA412	104441827	104447972	1592220	truncated TE	RR,RT,primer	--RT--	6145	FALSE	>0.5 Mya	0	0	0	0	0	0
TE02s104559094HA412	02|chr|HA412	104559094	104566469	528842	truncated TE	GAG,GAGCOAT,primer	GAG----	7375	FALSE	>0.5 Mya	LTR	Copia	Ivana	+	0	0
TE02s104573528HA412	02|chr|HA412	104573528	104584079	2585637	Ty1/Copia	AP,GAG,GAGCOAT,INT,RNaseH,RT,primer	GAGAPRTRNaseHINT	10551	FALSE	>0.5 Mya	LTR	Copia	SIRE	+	2	1784
TE02s104594326HA412	02|chr|HA412	104594326	104604731	1574751	truncated TE	AP	-AP---	10405	FALSE	>0.5 Mya	LTR	Gypsy	Tekay	+	1	1523
TE02s104619819HA412	02|chr|HA412	104619819	104624787	4463391	truncated TE	INT,galadriel	#NAME?	4968	FALSE	>0.5 Mya	LTR	Gypsy	Tekay	+	2	3140
TE02s104659611HA412	02|chr|HA412	104659611	104670979	1653745	Ty1/Copia	AP,GAG,INT,RNaseH,RT,primer	GAGAPRTRNaseHINT	11368	FALSE	>0.5 Mya	LTR	Copia	SIRE	+	4	1106
TE02s104746409HA412	02|chr|HA412	104746409	104753560	1120592	truncated TE	GAG,primer	GAG----	7151	FALSE	>0.5 Mya	0	0	0	0	0	0
TE02s104763892HA412	02|chr|HA412	104763892	104775086	1561904	truncated TE	INT,RNaseH,RR,galadriel	#NAME?	11194	FALSE	>0.5 Mya	LTR	Gypsy	Tekay	+	2	479
TE02s104795753HA412	02|chr|HA412	104795753	104804719	3111327	truncated TE	CHR,INT,RNaseH,galadriel	#NAME?	8966	FALSE	>0.5 Mya	LTR	Gypsy	Tekay	+	2	668
TE02s104883495HA412	02|chr|HA412	104883495	104889802	2159306	truncated TE	GAG,GAGCOAT	GAG----	6307	FALSE	>0.5 Mya	0	0	0	0	0	0
TE02s104891698HA412	02|chr|HA412	104891698	104896683	4344143	truncated TE	CHR,INT,RNaseH,galadriel	#NAME?	4985	FALSE	>0.5 Mya	LTR	Gypsy	Tekay	+	1	509
TE02s104925589HA412	02|chr|HA412	104925589	104931021	3824201	truncated TE	GAG,primer	GAG----	5432	FALSE	>0.5 Mya	0	0	0	0	0	0
TE02s104941006HA412	02|chr|HA412	104941006	104953082	4234115	truncated TE	AP,INT	#NAME?	12076	FALSE	>0.5 Mya	LTR	Copia	SIRE	+	1	1007
TE02s10494357HA412	02|chr|HA412	10494357	10507386	2119154	truncated TE	AP	-AP---	13029	FALSE	>0.5 Mya	0	0	0	0	0	0
TE02s104953549HA412	02|chr|HA412	104953549	104965410	0	truncated TE	GAG	GAG----	11861	FALSE	<0.5 Mya	LTR	Copia	Ivana	+	0	0
TE02s104992928HA412	02|chr|HA412	104992928	105003401	2386652	Ty1/Copia	AP,GAG,INT,RNaseH,RT	GAGAPRTRNaseHINT	10473	FALSE	>0.5 Mya	LTR	Copia	SIRE	+	2	2552
TE02s105008674HA412	02|chr|HA412	105008674	105016988	1179456	truncated TE	CHR,GAG,INT,galadriel	GAG---INT	8314	FALSE	>0.5 Mya	LTR	Gypsy	Tekay	+	1	506
TE02s105024166HA412	02|chr|HA412	105024166	105031000	1169675	truncated TE	CHR,GAG,INT,RNaseH,RT,galadriel	GAG-RTRNaseHINT	6834	FALSE	>0.5 Mya	LTR	Gypsy	Tekay	+	2	893
TE02s105047903HA412	02|chr|HA412	105047903	105057903	3883021	Ty3/Gypsy	AP,GAG,INT,RNaseH,RT,galadriel	GAGAPRTRNaseHINT	10000	FALSE	>0.5 Mya	LTR	Gypsy	Tekay	+	2	1838
TE02s105098308HA412	02|chr|HA412	105098308	105105134	2595539	truncated TE	GAG,primer	GAG----	6826	FALSE	>0.5 Mya	LTR	Copia	Ivana	+	0	0
TE02s105119733HA412	02|chr|HA412	105119733	105127330	237661	truncated TE	AP,GAG,GAGCOAT	GAGAP---	7597	FALSE	<0.5 Mya	LTR	Gypsy	Tekay	+	0	0
TE02s105149599HA412	02|chr|HA412	105149599	105156561	0	Ty3/Gypsy	AP,CHR,GAG,GAGCOAT,INT,RNaseH,RT,galadriel	GAGAPRTRNaseHINT	6962	FALSE	<0.5 Mya	LTR	Gypsy	Tekay	+	3	1664
TE02s105179727HA412	02|chr|HA412	105179727	105186556	1466803	truncated TE	ENV,RNaseH,RT	--RTRNaseH-	6829	FALSE	>0.5 Mya	LTR	Gypsy	Retand	+	1	551
TE02s105212494HA412	02|chr|HA412	105212494	105218663	400192	truncated TE	AP,GAG,RNaseH,RT	GAGAPRTRNaseH-	6169	FALSE	<0.5 Mya	LTR	Copia	Ale	+	2	3245
TE02s105363528HA412	02|chr|HA412	105363528	105372402	815000	truncated TE	INT,RNaseH,RT,galadriel	#NAME?	8874	FALSE	>0.5 Mya	LTR	Gypsy	Tekay	+	1	4055
TE02s105391825HA412	02|chr|HA412	105391825	105396265	692505	truncated TE	CHR,INT,galadriel	#NAME?	4440	FALSE	>0.5 Mya	LTR	Gypsy	Tekay	+	3	3503
TE02s105539274HA412	02|chr|HA412	105539274	105546776	2349404	truncated TE	CHR,INT,RT,galadriel	#NAME?	7502	FALSE	>0.5 Mya	LTR	Gypsy	Tekay	+	1	410
TE02s105606631HA412	02|chr|HA412	105606631	105610706	1493420	truncated TE	GAG	GAG----	4075	FALSE	>0.5 Mya	LTR	Gypsy	Tekay	+	0	0
TE02s105614063HA412	02|chr|HA412	105614063	105619861	0	truncated TE	AP	-AP---	5798	FALSE	<0.5 Mya	LTR	Gypsy	Tekay	+	1	5024
TE02s105747043HA412	02|chr|HA412	105747043	105753096	1139895	Ty1/Copia	AP,GAG,INT,RNaseH,RT,primer	GAGAPRTRNaseHINT	6053	FALSE	>0.5 Mya	LTR	Copia	TAR	+	3	764
TE02s1058000HA412	02|chr|HA412	1058000	1063203	1702756	truncated TE	GAG,RR	GAG----	5203	FALSE	>0.5 Mya	0	0	0	0	0	0
TE02s105816145HA412	02|chr|HA412	105816145	105823163	1208880	truncated TE	GAG	GAG----	7018	FALSE	>0.5 Mya	LTR	Gypsy	Tekay	+	0	0
TE02s105862751HA412	02|chr|HA412	105862751	105872493	5261114	truncated TE	INT,RNaseH,galadriel	#NAME?	9742	FALSE	>0.5 Mya	LTR	Gypsy	Tekay	+	3	647
TE02s105878559HA412	02|chr|HA412	105878559	105893331	0	truncated TE	RNaseH,RR	---RNaseH-	14772	FALSE	<0.5 Mya	pararetrovirus	unknown	unknown	+	0	0
TE02s105947773HA412	02|chr|HA412	105947773	105958760	3272409	truncated TE	AP,GAG,RNaseH,RT	GAGAPRTRNaseH-	10987	FALSE	>0.5 Mya	LTR	Gypsy	Tekay	?	3	4901
TE02s105982931HA412	02|chr|HA412	105982931	105988656	2341162	truncated TE	GAG,GAGCOAT	GAG----	5725	FALSE	>0.5 Mya	0	0	0	0	0	0
TE02s106083034HA412	02|chr|HA412	106083034	106090402	2102386	truncated TE	GAG	GAG----	7368	FALSE	>0.5 Mya	0	0	0	0	0	0
TE02s106225938HA412	02|chr|HA412	106225938	106233832	747078	Ty3/Gypsy	AP,CHR,GAG,GAGCOAT,INT,RNaseH,RT,galadriel	GAGAPRTRNaseHINT	7894	FALSE	>0.5 Mya	LTR	Gypsy	Tekay	+	3	1313
TE02s106315920HA412	02|chr|HA412	106315920	106326244	3019593	truncated TE	INT,RNaseH,RT,galadriel	#NAME?	10324	FALSE	>0.5 Mya	LTR	Gypsy	Tekay	+	0	0
TE02s106581521HA412	02|chr|HA412	106581521	106592413	1890572	Ty3/Gypsy	AP,CHR,GAG,INT,RNaseH,RT,galadriel	GAGAPRTRNaseHINT	10892	FALSE	>0.5 Mya	LTR	Gypsy	Tekay	+	2	1406
TE02s106689572HA412	02|chr|HA412	106689572	106700371	1046520	truncated TE	AP,GAG,RT	GAGAPRT--	10799	FALSE	>0.5 Mya	LTR	Gypsy	Tekay	+	0	0
TE02s1066945HA412	02|chr|HA412	1066945	1070103	2621796	truncated TE	GAG	GAG----	3158	FALSE	>0.5 Mya	LTR	Gypsy	Tekay	+	0	0
TE02s106729274HA412	02|chr|HA412	106729274	106732490	231352	truncated TE	CHR,INT,RNaseH,galadriel	#NAME?	3216	FALSE	<0.5 Mya	LTR	Gypsy	Tekay	+	2	1403
TE02s106733021HA412	02|chr|HA412	106733021	106740029	1582420	truncated TE	GAG	GAG----	7008	FALSE	>0.5 Mya	LTR	Copia	Ivana	+	0	0
TE02s106743620HA412	02|chr|HA412	106743620	106752663	2023773	truncated TE	AP,CHR,INT,RNaseH,RT,galadriel	#NAME?	9043	FALSE	>0.5 Mya	LTR	Gypsy	Tekay	+	3	1760
TE02s106788504HA412	02|chr|HA412	106788504	106795009	2580561	truncated TE	GAG,RR	GAG----	6505	FALSE	>0.5 Mya	0	0	0	0	0	0
TE02s10679845HA412	02|chr|HA412	10679845	10691169	0	truncated TE	AP,RT	-APRT--	11324	FALSE	<0.5 Mya	0	0	0	0	0	0
TE02s106804564HA412	02|chr|HA412	106804564	106810424	1212661	truncated TE	GAG,GAGCOAT,primer	GAG----	5860	FALSE	>0.5 Mya	LTR	Copia	unknown	?	0	0
TE02s106879359HA412	02|chr|HA412	106879359	106882989	0	truncated TE	GAG	GAG----	3630	FALSE	<0.5 Mya	0	0	0	0	0	0
TE02s106887624HA412	02|chr|HA412	106887624	106892695	0	truncated TE	GAG	GAG----	5071	FALSE	<0.5 Mya	LTR	Copia	Ivana	+	0	0
TE02s106906904HA412	02|chr|HA412	106906904	106913513	1310859	truncated TE	GAG	GAG----	6609	FALSE	>0.5 Mya	LTR	Copia	Ivana	+	0	0
TE02s107076526HA412	02|chr|HA412	107076526	107086511	2072705	truncated TE	AP,GAG,GAGCOAT,primer	GAGAP---	9985	FALSE	>0.5 Mya	LTR	Copia	SIRE	+	1	1937
TE02s107190337HA412	02|chr|HA412	107190337	107198917	719029	truncated TE	GAG,GAGCOAT,primer	GAG----	8580	FALSE	>0.5 Mya	LTR	Copia	Ivana	+	0	0
TE02s1072362HA412	02|chr|HA412	1072362	1079352	664527	truncated TE	AP,CHR,GAG,GAGCOAT,INT,RT,galadriel	GAGAPRT-INT	6990	FALSE	>0.5 Mya	LTR	Gypsy	Tekay	+	2	1061
TE02s107468093HA412	02|chr|HA412	107468093	107479437	3355076	truncated TE	AP,CHR,INT,RNaseH,RT,galadriel	#NAME?	11344	FALSE	>0.5 Mya	LTR	Gypsy	Tekay	?	2	860
TE02s107560969HA412	02|chr|HA412	107560969	107568507	3555845	Ty3/Gypsy	AP,GAG,GAGCOAT,INT,RNaseH,RT,galadriel	GAGAPRTRNaseHINT	7538	FALSE	>0.5 Mya	LTR	Gypsy	Tekay	+	4	920
TE02s10757094HA412	02|chr|HA412	10757094	10762459	268306	Ty3/Gypsy	AP,GAG,GAGCOAT,INT,RNaseH,RT,galadriel	GAGAPRTRNaseHINT	5365	FALSE	<0.5 Mya	LTR	Gypsy	Tekay	+	3	2075
TE02s107575735HA412	02|chr|HA412	107575735	107581935	1578148	truncated TE	AP,CHR,GAG,GAGCOAT,INT,RT,galadriel	GAGAPRT-INT	6200	FALSE	>0.5 Mya	LTR	Gypsy	Tekay	+	3	611
TE02s107583180HA412	02|chr|HA412	107583180	107595327	1157249	Ty1/Copia	AP,GAG,INT,RNaseH,RT,primer	GAGAPRTRNaseHINT	12147	FALSE	>0.5 Mya	LTR	Copia	SIRE	+	2	2354
TE02s107651320HA412	02|chr|HA412	107651320	107658731	1577026	truncated TE	GAG,GAGCOAT,RT	GAG-RT--	7411	FALSE	>0.5 Mya	LTR	Copia	SIRE	+	0	0
TE02s107664630HA412	02|chr|HA412	107664630	107674747	2029960	truncated TE	GAG	GAG----	10117	FALSE	>0.5 Mya	LTR	Gypsy	CRM	+	0	0
TE02s10767329HA412	02|chr|HA412	10767329	10775718	1958319	truncated TE	CHR,GAG,INT,RNaseH,RT,galadriel	GAG-RTRNaseHINT	8389	FALSE	>0.5 Mya	LTR	Gypsy	Tekay	+	3	2588
TE02s107679626HA412	02|chr|HA412	107679626	107686968	271387	Ty3/Gypsy	AP,CHR,GAG,INT,RNaseH,RT,galadriel	GAGAPRTRNaseHINT	7342	FALSE	<0.5 Mya	LTR	Gypsy	Tekay	+	3	1544
TE02s107728019HA412	02|chr|HA412	107728019	107736271	1155922	Ty3/Gypsy	AP,GAG,GAGCOAT,INT,RNaseH,RT,galadriel,primer	GAGAPRTRNaseHINT	8252	FALSE	>0.5 Mya	LTR	Gypsy	Tekay	+	3	1280
TE02s107804889HA412	02|chr|HA412	107804889	107812847	566166	Ty3/Gypsy	AP,GAG,INT,RNaseH,RT,galadriel	GAGAPRTRNaseHINT	7958	FALSE	>0.5 Mya	LTR	Gypsy	Tekay	+	2	2120
TE02s107841470HA412	02|chr|HA412	107841470	107852848	1766138	truncated TE	CHR,INT,RNaseH,galadriel	#NAME?	11378	FALSE	>0.5 Mya	LTR	Gypsy	Tekay	+	2	9293
TE02s107927964HA412	02|chr|HA412	107927964	107930698	565888	truncated TE	RNaseH,RR	---RNaseH-	2734	FALSE	>0.5 Mya	0	0	0	0	0	0
TE02s108002720HA412	02|chr|HA412	108002720	108010430	975503	truncated TE	GAG	GAG----	7710	FALSE	>0.5 Mya	LTR	Copia	SIRE	+	0	0
TE02s108031605HA412	02|chr|HA412	108031605	108044106	1600466	Ty3/Gypsy	AP,GAG,INT,RNaseH,RT	GAGAPRTRNaseHINT	12501	FALSE	>0.5 Mya	LTR	Gypsy	Tekay	+	2	2072
TE02s108210138HA412	02|chr|HA412	108210138	108214251	2210223	Ty3/Gypsy	AP,CHR,GAG,INT,RNaseH,RT,galadriel	GAGAPRTRNaseHINT	4113	FALSE	>0.5 Mya	LTR	Gypsy	Tekay	+	3	1085
TE02s108225709HA412	02|chr|HA412	108225709	108233260	0	truncated TE	GAG,GAGCOAT,INT,RNaseH,RR,RT,galadriel,primer	GAG-RTRNaseHINT	7551	FALSE	<0.5 Mya	LTR	Gypsy	Tekay	+	1	1271
TE02s108240617HA412	02|chr|HA412	108240617	108246326	711438	Ty3/Gypsy	AP,GAG,GAGCOAT,INT,RNaseH,RT,galadriel,primer	GAGAPRTRNaseHINT	5709	FALSE	>0.5 Mya	LTR	Gypsy	Tekay	+	1	2597
TE02s108416036HA412	02|chr|HA412	108416036	108427571	2383592	truncated TE	AP,CHR,INT,RNaseH,RR,RT,galadriel	#NAME?	11535	FALSE	>0.5 Mya	LTR	Gypsy	Tekay	+	3	1103
TE02s10849074HA412	02|chr|HA412	10849074	10863465	824594	truncated TE	GAG,RNaseH,RT	GAG-RTRNaseH-	14391	FALSE	>0.5 Mya	LTR	Gypsy	Retand	+	1	1472
TE02s108578024HA412	02|chr|HA412	108578024	108586000	798080	truncated TE	CHR,GAG,INT,RNaseH,RT,galadriel,primer	GAG-RTRNaseHINT	7976	FALSE	>0.5 Mya	LTR	Gypsy	Tekay	+	2	1724
TE02s108629874HA412	02|chr|HA412	108629874	108635358	537306	truncated TE	AP,CHR,INT,RT,galadriel	#NAME?	5484	FALSE	>0.5 Mya	LTR	Gypsy	Tekay	+	2	2489
TE02s108649306HA412	02|chr|HA412	108649306	108657754	1581758	Ty3/Gypsy	AP,CHR,GAG,INT,RNaseH,RT,galadriel	GAGAPRTRNaseHINT	8448	FALSE	>0.5 Mya	LTR	Gypsy	Tekay	+	3	875
TE02s108685535HA412	02|chr|HA412	108685535	108691245	2089562	truncated TE	RT	--RT--	5710	FALSE	>0.5 Mya	0	0	0	0	0	0
TE02s108886436HA412	02|chr|HA412	108886436	108899844	1008866	truncated TE	AP,GAG,GAGCOAT,RT	GAGAPRT--	13408	FALSE	>0.5 Mya	LTR	Gypsy	Tekay	+	1	3059
TE02s108906197HA412	02|chr|HA412	108906197	108913271	914186	truncated TE	GAG,GAGCOAT,primer	GAG----	7074	FALSE	>0.5 Mya	LTR	Copia	Ivana	+	0	0
TE02s108938548HA412	02|chr|HA412	108938548	108940585	1476025	truncated TE	GAG,GAGCOAT	GAG----	2037	FALSE	>0.5 Mya	LTR	Gypsy	unknown	?	0	0
TE02s109069894HA412	02|chr|HA412	109069894	109081820	1289206	Ty1/Copia	AP,GAG,INT,RNaseH,RT	GAGAPRTRNaseHINT	11926	FALSE	>0.5 Mya	LTR	Copia	SIRE	+	1	1322
TE02s109170675HA412	02|chr|HA412	109170675	109178673	770221	truncated TE	AP,CHR,INT,RNaseH,RT,galadriel	#NAME?	7998	FALSE	>0.5 Mya	LTR	Gypsy	Tekay	+	3	1031
TE02s109255074HA412	02|chr|HA412	109255074	109265551	601739	truncated TE	INT,galadriel	#NAME?	10477	FALSE	>0.5 Mya	LTR	Gypsy	Tekay	+	1	7829
TE02s109373821HA412	02|chr|HA412	109373821	109382962	2356429	truncated TE	GAG,GAGCOAT	GAG----	9141	FALSE	>0.5 Mya	0	0	0	0	0	0
TE02s109524160HA412	02|chr|HA412	109524160	109535066	242885	truncated TE	AP,INT,RNaseH,RT	#NAME?	10906	FALSE	<0.5 Mya	LTR	Gypsy	Retand	+	2	2720
TE02s109802947HA412	02|chr|HA412	109802947	109812266	2147339	Ty3/Gypsy	AP,CHR,GAG,GAGCOAT,INT,RNaseH,RT,galadriel,primer	GAGAPRTRNaseHINT	9319	FALSE	>0.5 Mya	LTR	Gypsy	Tekay	+	3	947
TE02s109852568HA412	02|chr|HA412	109852568	109860313	1238542	truncated TE	GAG	GAG----	7745	FALSE	>0.5 Mya	LTR	Copia	Ivana	+	0	0
TE02s109881451HA412	02|chr|HA412	109881451	109889092	2218908	truncated TE	CHR,INT,galadriel	#NAME?	7641	FALSE	>0.5 Mya	LTR	Gypsy	Tekay	+	1	5465
TE02s109957748HA412	02|chr|HA412	109957748	109966101	752185	truncated TE	CHR,INT,RNaseH,RT,galadriel	#NAME?	8353	FALSE	>0.5 Mya	LTR	Gypsy	Tekay	+	1	2603
TE02s109973658HA412	02|chr|HA412	109973658	109976179	4189839	truncated TE	CHR,INT,galadriel	#NAME?	2521	FALSE	>0.5 Mya	LTR	Gypsy	Tekay	+	2	782
TE02s110005248HA412	02|chr|HA412	110005248	110010742	2305518	truncated TE	GAG,GAGCOAT	GAG----	5494	FALSE	>0.5 Mya	LTR	Copia	unknown	?	0	0
TE02s110016814HA412	02|chr|HA412	110016814	110031248	2656508	Ty3/Gypsy	AP,GAG,INT,RNaseH,RT,galadriel	GAGAPRTRNaseHINT	14434	FALSE	>0.5 Mya	LTR	Gypsy	Tekay	?	5	1421
TE02s110081888HA412	02|chr|HA412	110081888	110092815	2547314	truncated TE	AP,GAG,RNaseH,RT	GAGAPRTRNaseH-	10927	FALSE	>0.5 Mya	LTR	Gypsy	Tekay	+	3	2429
TE02s110109005HA412	02|chr|HA412	110109005	110117805	1508555	Ty3/Gypsy	AP,CHR,GAG,INT,RNaseH,RT,galadriel,primer	GAGAPRTRNaseHINT	8800	FALSE	>0.5 Mya	LTR	Gypsy	Tekay	+	2	2213
TE02s110461932HA412	02|chr|HA412	110461932	110476158	1067111	Ty3/Gypsy	AP,CHR,GAG,INT,RNaseH,RT,galadriel	GAGAPRTRNaseHINT	14226	FALSE	>0.5 Mya	LTR	Gypsy	Tekay	+	3	1367
TE02s110568001HA412	02|chr|HA412	110568001	110575401	418014	Ty3/Gypsy	AP,GAG,INT,RNaseH,RT,galadriel	GAGAPRTRNaseHINT	7400	FALSE	<0.5 Mya	LTR	Gypsy	Tekay	+	3	3224
TE02s110617995HA412	02|chr|HA412	110617995	110626324	605990	truncated TE	AP,CHR,INT,RNaseH,RT,galadriel	#NAME?	8329	FALSE	>0.5 Mya	LTR	Gypsy	Tekay	+	2	2984
TE02s110651233HA412	02|chr|HA412	110651233	110659765	2373474	Ty3/Gypsy	AP,GAG,GAGCOAT,INT,RNaseH,RT,galadriel,primer	GAGAPRTRNaseHINT	8532	FALSE	>0.5 Mya	LTR	Gypsy	Tekay	+	3	632
TE02s110691927HA412	02|chr|HA412	110691927	110700402	0	truncated TE	CHR,INT,galadriel	#NAME?	8475	FALSE	<0.5 Mya	LTR	Gypsy	Tekay	+	0	0
TE02s110866918HA412	02|chr|HA412	110866918	110880831	3137524	Ty3/Gypsy	AP,CHR,GAG,INT,RNaseH,RT,galadriel	GAGAPRTRNaseHINT	13913	FALSE	>0.5 Mya	LTR	Gypsy	Tekay	+	2	1379
TE02s110898423HA412	02|chr|HA412	110898423	110913319	6532047	truncated TE	AP,INT	#NAME?	14896	FALSE	>0.5 Mya	LTR	Copia	Ale	+	1	935
TE02s1110703HA412	02|chr|HA412	1110703	1121507	2101962	Ty1/Copia	AP,GAG,GAGCOAT,INT,RNaseH,RT,primer	GAGAPRTRNaseHINT	10804	FALSE	>0.5 Mya	LTR	Copia	SIRE	+	5	1025
TE02s111271441HA412	02|chr|HA412	111271441	111282099	4887338	truncated TE	AP	-AP---	10658	FALSE	>0.5 Mya	0	0	0	0	0	0
TE02s111444845HA412	02|chr|HA412	111444845	111456826	291862	truncated TE	RNaseH	---RNaseH-	11981	FALSE	<0.5 Mya	0	0	0	0	0	0
TE02s111463756HA412	02|chr|HA412	111463756	111476019	2242423	Ty3/Gypsy	AP,GAG,INT,RNaseH,RT,galadriel	GAGAPRTRNaseHINT	12263	FALSE	>0.5 Mya	LTR	Gypsy	Tekay	+	2	2549
TE02s11148435HA412	02|chr|HA412	11148435	11153764	0	truncated TE	AP,CHR,INT,RNaseH,RT,galadriel	#NAME?	5329	FALSE	<0.5 Mya	LTR	Gypsy	Tekay	+	3	1235
TE02s111500721HA412	02|chr|HA412	111500721	111512054	386656	truncated TE	CHR,INT,RNaseH,RR,galadriel	#NAME?	11333	FALSE	<0.5 Mya	LTR	Gypsy	Tekay	+	1	1580
TE02s111532379HA412	02|chr|HA412	111532379	111536950	532923	Ty1/Copia	AP,GAG,INT,RNaseH,RT,primer	GAGAPRTRNaseHINT	4571	FALSE	>0.5 Mya	LTR	Copia	Ivana	+	2	2417
TE02s111564886HA412	02|chr|HA412	111564886	111571877	1702709	truncated TE	GAG	GAG----	6991	FALSE	>0.5 Mya	LTR	Copia	Ivana	+	0	0
TE02s111576906HA412	02|chr|HA412	111576906	111586373	2318390	Ty3/Gypsy	AP,GAG,GAGCOAT,INT,RNaseH,RT,galadriel	GAGAPRTRNaseHINT	9467	FALSE	>0.5 Mya	LTR	Gypsy	Tekay	+	3	2390
TE02s111610033HA412	02|chr|HA412	111610033	111619202	3052154	Ty3/Gypsy	AP,CHR,GAG,INT,RNaseH,RR,RT,galadriel	GAGAPRTRNaseHINT	9169	FALSE	>0.5 Mya	LTR	Gypsy	Tekay	+	2	1301
TE02s111683684HA412	02|chr|HA412	111683684	111689803	1643872	truncated TE	GAG,primer	GAG----	6119	FALSE	>0.5 Mya	LTR	Copia	Ivana	+	0	0
TE02s111776486HA412	02|chr|HA412	111776486	111781371	457754	truncated TE	CHR,GAG,INT,galadriel	GAG---INT	4885	FALSE	<0.5 Mya	LTR	Gypsy	Tekay	+	1	521
TE02s11186021HA412	02|chr|HA412	11186021	11193007	941836	Ty1/Copia	AP,GAG,INT,RNaseH,RT	GAGAPRTRNaseHINT	6986	FALSE	>0.5 Mya	LTR	Copia	SIRE	+	4	731
TE02s111923941HA412	02|chr|HA412	111923941	111933865	0	truncated TE	INT,RNaseH,RT	#NAME?	9924	FALSE	<0.5 Mya	LTR	Copia	Ale	+	1	1970
TE02s111943586HA412	02|chr|HA412	111943586	111951661	1218409	truncated TE	GAG,primer	GAG----	8075	FALSE	>0.5 Mya	LTR	Gypsy	Retand	+	0	0
TE02s111959207HA412	02|chr|HA412	111959207	111964963	527554	truncated TE	RNaseH	---RNaseH-	5756	FALSE	>0.5 Mya	LTR	Copia	Angela	+	0	0
TE02s112016635HA412	02|chr|HA412	112016635	112024106	268646	truncated TE	AP,RT	-APRT--	7471	FALSE	<0.5 Mya	LTR	Gypsy	Tekay	?	1	1991
TE02s112093556HA412	02|chr|HA412	112093556	112099413	3470613	truncated TE	INT,galadriel	#NAME?	5857	FALSE	>0.5 Mya	LTR	mixture	unknown	+	0	0
TE02s112113464HA412	02|chr|HA412	112113464	112123900	1513663	truncated TE	GAG,GAGCOAT,primer	GAG----	10436	FALSE	>0.5 Mya	LTR	Copia	Ivana	+	0	0
TE02s112142717HA412	02|chr|HA412	112142717	112155513	1518495	Ty1/Copia	AP,GAG,INT,RNaseH,RT	GAGAPRTRNaseHINT	12796	FALSE	>0.5 Mya	LTR	Copia	SIRE	+	5	647
TE02s112295606HA412	02|chr|HA412	112295606	112307295	1198197	truncated TE	AP,INT,RNaseH,RT	#NAME?	11689	FALSE	>0.5 Mya	LTR	Gypsy	Retand	+	3	2189
TE02s112340536HA412	02|chr|HA412	112340536	112355224	2862007	truncated TE	INT,RNaseH,RT	#NAME?	14688	FALSE	>0.5 Mya	LTR	Copia	Angela	+	2	530
TE02s112481764HA412	02|chr|HA412	112481764	112483683	1349851	truncated TE	GAG	GAG----	1919	FALSE	>0.5 Mya	0	0	0	0	0	0
TE02s112500813HA412	02|chr|HA412	112500813	112510530	3083571	Ty3/Gypsy	AP,GAG,INT,RNaseH,RR,RT,galadriel,primer	GAGAPRTRNaseHINT	9717	FALSE	>0.5 Mya	LTR	Gypsy	Retand	+	3	1202
TE02s112514939HA412	02|chr|HA412	112514939	112525634	2312762	Ty1/Copia	AP,GAG,INT,RNaseH,RT,primer	GAGAPRTRNaseHINT	10695	FALSE	>0.5 Mya	LTR	Copia	SIRE	+	5	524
TE02s112594093HA412	02|chr|HA412	112594093	112600328	3021986	truncated TE	AP,GAG,INT,RR	GAGAP--INT	6235	FALSE	>0.5 Mya	LTR	Copia	SIRE	+	1	1094
TE02s112693851HA412	02|chr|HA412	112693851	112701368	998411	truncated TE	GAG,RR	GAG----	7517	FALSE	>0.5 Mya	LTR	Gypsy	CRM	+	0	0
TE02s112716740HA412	02|chr|HA412	112716740	112730598	550193	truncated TE	GAG,GAGCOAT,INT,RNaseH,RT,galadriel	GAG-RTRNaseHINT	13858	FALSE	>0.5 Mya	LTR	Gypsy	Tekay	+	3	1484
TE02s112786229HA412	02|chr|HA412	112786229	112794762	2928511	truncated TE	INT,RNaseH,RT	#NAME?	8533	FALSE	>0.5 Mya	LTR	Copia	SIRE	+	2	2183
TE02s112796261HA412	02|chr|HA412	112796261	112803574	0	truncated TE	RNaseH	---RNaseH-	7313	FALSE	<0.5 Mya	0	0	0	0	0	0
TE02s112886675HA412	02|chr|HA412	112886675	112894815	1328836	truncated TE	GAG	GAG----	8140	FALSE	>0.5 Mya	LTR	Copia	Ivana	+	0	0
TE02s112916739HA412	02|chr|HA412	112916739	112921979	875635	Ty3/Gypsy	AP,CHR,GAG,INT,RNaseH,RT,galadriel	GAGAPRTRNaseHINT	5240	FALSE	>0.5 Mya	LTR	Gypsy	Reina	+	1	4562
TE02s112926945HA412	02|chr|HA412	112926945	112936047	2899556	Ty3/Gypsy	AP,CHR,GAG,GAGCOAT,INT,RNaseH,RT,galadriel	GAGAPRTRNaseHINT	9102	FALSE	>0.5 Mya	LTR	Gypsy	Tekay	+	5	596
TE02s113123466HA412	02|chr|HA412	113123466	113134759	1357999	truncated TE	AP,INT,RNaseH,RT,galadriel	#NAME?	11293	FALSE	>0.5 Mya	LTR	Gypsy	Tekay	+	3	599
TE02s11313081HA412	02|chr|HA412	11313081	11319894	5020233	truncated TE	AP,GAG	GAGAP---	6813	FALSE	>0.5 Mya	LTR	Gypsy	Athila	+	1	527
TE02s113262736HA412	02|chr|HA412	113262736	113273728	1171970	Ty3/Gypsy	AP,CHR,GAG,INT,RNaseH,RT,galadriel	GAGAPRTRNaseHINT	10992	FALSE	>0.5 Mya	LTR	Gypsy	Tekay	+	2	2564
TE02s11326838HA412	02|chr|HA412	11326838	11329258	2599175	truncated TE	RNaseH,RT	--RTRNaseH-	2420	FALSE	>0.5 Mya	LTR	Gypsy	Tekay	+	0	0
TE02s113285109HA412	02|chr|HA412	113285109	113290212	1005291	Ty1/Copia	AP,GAG,INT,RNaseH,RT	GAGAPRTRNaseHINT	5103	FALSE	>0.5 Mya	LTR	Copia	Ale	+	2	2153
TE02s113300059HA412	02|chr|HA412	113300059	113302270	1545821	truncated TE	GAG	GAG----	2211	FALSE	>0.5 Mya	0	0	0	0	0	0
TE02s113332438HA412	02|chr|HA412	113332438	113339530	1911698	truncated TE	GAG	GAG----	7092	FALSE	>0.5 Mya	LTR	Copia	Ivana	+	0	0
TE02s113374001HA412	02|chr|HA412	113374001	113380193	1707872	truncated TE	GAG,RR	GAG----	6192	FALSE	>0.5 Mya	0	0	0	0	0	0
TE02s113505441HA412	02|chr|HA412	113505441	113513057	1787559	truncated TE	GAG,primer	GAG----	7616	FALSE	>0.5 Mya	LTR	Copia	SIRE	+	0	0
TE02s113541162HA412	02|chr|HA412	113541162	113547724	2144787	truncated TE	GAG	GAG----	6562	FALSE	>0.5 Mya	LTR	Copia	Ivana	+	0	0
TE02s113548534HA412	02|chr|HA412	113548534	113562298	1734712	truncated TE	AP,RNaseH,RT	-APRTRNaseH-	13764	FALSE	>0.5 Mya	LTR	Gypsy	Tekay	+	2	3518
TE02s113714758HA412	02|chr|HA412	113714758	113723300	593238	truncated TE	AP	-AP---	8542	FALSE	>0.5 Mya	LTR	Copia	Ivana	+	0	0
TE02s113726138HA412	02|chr|HA412	113726138	113732700	1294090	truncated TE	INT,RNaseH,RT,galadriel,primer	#NAME?	6562	FALSE	>0.5 Mya	LTR	Gypsy	Tekay	+	1	551
TE02s113755053HA412	02|chr|HA412	113755053	113759986	3467314	truncated TE	CHR,INT,RNaseH,galadriel	#NAME?	4933	FALSE	>0.5 Mya	LTR	Gypsy	Tekay	+	1	1166
TE02s113813584HA412	02|chr|HA412	113813584	113817091	922684	truncated TE	AP,GAG,GAGCOAT	GAGAP---	3507	FALSE	>0.5 Mya	LTR	Gypsy	Tekay	+	1	461
TE02s113839791HA412	02|chr|HA412	113839791	113846317	1099549	truncated TE	RNaseH,RT	--RTRNaseH-	6526	FALSE	>0.5 Mya	LTR	Copia	SIRE	+	2	989
TE02s113856600HA412	02|chr|HA412	113856600	113862163	1142865	truncated TE	RNaseH,RT	--RTRNaseH-	5563	FALSE	>0.5 Mya	LTR	Gypsy	Tekay	+	1	1886
TE02s113980086HA412	02|chr|HA412	113980086	113986862	1494444	truncated TE	RNaseH	---RNaseH-	6776	FALSE	>0.5 Mya	LTR	Copia	Ale	+	1	614
TE02s114044316HA412	02|chr|HA412	114044316	114056405	3217901	truncated TE	AP,CHR,GAGCOAT,INT,RNaseH,RT,galadriel	#NAME?	12089	FALSE	>0.5 Mya	LTR	Gypsy	Tekay	+	3	518
TE02s114072346HA412	02|chr|HA412	114072346	114082935	997532	truncated TE	GAG	GAG----	10589	FALSE	>0.5 Mya	LTR	Copia	Ivana	+	0	0
TE02s114095746HA412	02|chr|HA412	114095746	114102915	1586526	truncated TE	GAG,GAGCOAT	GAG----	7169	FALSE	>0.5 Mya	LTR	Copia	Ivana	+	0	0
TE02s114161459HA412	02|chr|HA412	114161459	114172844	1792043	truncated TE	GAG,RR,RT	GAG-RT--	11385	FALSE	>0.5 Mya	LTR	Gypsy	Tekay	+	0	0
TE02s114393336HA412	02|chr|HA412	114393336	114404903	925308	Ty3/Gypsy	AP,CHR,GAG,INT,RNaseH,RT,galadriel	GAGAPRTRNaseHINT	11567	FALSE	>0.5 Mya	LTR	Gypsy	Tekay	+	3	887
TE02s114496228HA412	02|chr|HA412	114496228	114501248	616732	Ty1/Copia	AP,GAG,INT,RNaseH,RT,primer	GAGAPRTRNaseHINT	5020	FALSE	>0.5 Mya	LTR	Copia	Ivana	+	5	1199
TE02s114532967HA412	02|chr|HA412	114532967	114541146	870999	Ty3/Gypsy	AP,GAG,INT,RNaseH,RT,galadriel,primer	GAGAPRTRNaseHINT	8179	FALSE	>0.5 Mya	LTR	Gypsy	Tekay	+	2	2081
TE02s114692206HA412	02|chr|HA412	114692206	114697739	567009	truncated TE	GAG	GAG----	5533	FALSE	>0.5 Mya	LTR	Copia	Ivana	+	0	0
TE02s114729682HA412	02|chr|HA412	114729682	114736629	1723869	truncated TE	CHR,INT,RT,primer	#NAME?	6947	FALSE	>0.5 Mya	LTR	Gypsy	Tekay	+	0	0
TE02s114736741HA412	02|chr|HA412	114736741	114744627	999876	truncated TE	GAG	GAG----	7886	FALSE	>0.5 Mya	LTR	Copia	Ivana	+	0	0
TE02s11482838HA412	02|chr|HA412	11482838	11486738	144150	truncated TE	AP,GAG,RR	GAGAP---	3900	FALSE	<0.5 Mya	LTR	Gypsy	Tekay	+	1	3137
TE02s114864103HA412	02|chr|HA412	114864103	114871365	1973031	truncated TE	AP,GAG	GAGAP---	7262	FALSE	>0.5 Mya	LTR	Gypsy	Athila	+	0	0
TE02s114935126HA412	02|chr|HA412	114935126	114947437	5575903	truncated TE	AP,CHR,INT,RNaseH,RT,galadriel	#NAME?	12311	FALSE	>0.5 Mya	LTR	Gypsy	Tekay	+	3	671
TE02s115007761HA412	02|chr|HA412	115007761	115017399	341932	truncated TE	GAG,INT,RNaseH,RR,RT,galadriel,primer	GAG-RTRNaseHINT	9638	FALSE	<0.5 Mya	LTR	Gypsy	Tekay	+	3	800
TE02s115151054HA412	02|chr|HA412	115151054	115153062	0	truncated TE	CHR,INT,galadriel	#NAME?	2008	FALSE	<0.5 Mya	LTR	Gypsy	Tekay	+	1	437
TE02s115215320HA412	02|chr|HA412	115215320	115226564	647664	Ty3/Gypsy	AP,CHR,GAG,GAGCOAT,INT,RNaseH,RT,galadriel	GAGAPRTRNaseHINT	11244	FALSE	>0.5 Mya	LTR	Gypsy	Tekay	+	4	1094
[truncated: 33,015 more rows]
